# Supplementary material for: Intricate MIB1-NOTCH-GATA6 Interactions in Cardiac Valvular and Septal Development
Source: J Cardiovasc Dev Dis. 2024 Jul 15;11(7):223. doi: 10.3390/jcdd11070223 (PMC11277162; doi:10.3390/jcdd11070223)
Supplement: Supplementary file 1 [file jcdd-11-00223-s001.zip]

Archive with 3 entries (3 files):
- Table S1_Piñeiro-Sabaris et.al._GATA6-MIB1-Resources_M&M.xlsx
- Table S2_Piñeiro-Sabaris et.al._Statistics_GATA6-MIB1.xlsx
- Table S3_Piñeiro-Sabaris et.al._RNA-seq_GATA6-MIB1.xlsx
