# Supplementary material for: Intricate MIB1-NOTCH-GATA6 Interactions in Cardiac Valvular and Septal Development
Source: J Cardiovasc Dev Dis. 2024 Jul 15;11(7):223. doi: 10.3390/jcdd11070223 (PMC11277162; doi:10.3390/jcdd11070223)
Supplement: Supplementary file 1 [file jcdd-11-00223-s001.zip › Table S1_Piñeiro-Sabaris et.al._GATA6-MIB1-Resources_M&M.xlsx]

## Sheet: Sheet S1.Primers for Genotyping
Organism	Genetic line	Primer sequence (5'- 3')	Annealing temperature	WT amplicon (bp)	Mut/tg amplicon (bp)
Mouse	Gata6STOP	For: ATGTGGGCAAGGTAGACGCT	56ºC	360 bp	350 bp
		Rev: ATTAGAAGAAAACAAACGACC
	Notch1KO	For: GATATCGTGGTGCATACCCTCCTG	60ºC	400 bp	-
		Rev: GTCAGTTTCATAGCCTGAAGAACG
	Mib1R530X	For: TGTCCAATTCCTGTGTAAAGGTAA	55ºC	646 bp	646 bp
		Rev: GATGACAACCAAAATCCAACAAAG
	Mib1K735R	For: ATGTGGGCAAGGTAGACGCT	53.9ºC	497 bp	-
		Rev: ATTAGAAGAAAACAAACGACC
		For: GGCACACGATGAAATAATCAGT	55.4ºC	-	329 bp
		Rev: TTCTTGAAGGTTCCCAAGCG
	Mib1V943F	For: GGACAAAGACAACACCAATG	58ºC	293 bp	-
		Rev: TTCTCAGGGTTCTGTCCA
		For: GGACAAAGACAACACAAATT	58ºC	-	274 bp
		Rev: CCATGTTTGTGGCTATCTGG

## Sheet: Antibodies
	Antigen	Label or dye	Amplification	IHC Dilution	Host	Type	Company	Catalog number
Primary	α-N1ICD (D3B8)			0.01	Rabbit	Monoclonal	Cell Signalling Technology	4147S
	α-SMA-Cy3			0.005	Mouse	Monoclonal	Sigma-Aldrich	C6198
	α-ERG			0.01	Rabbit	Monoclonal	Abcam	ab110639
Secondary	α-Rabbit IgG (H+L)	Biotin	TSA-Fluorescein	0.005	Goat	Polyclonal	Vector laboratories	BA-1000
	α-Rabbit IgG (H+L)	Alexa Fluor 647		0.005	Goat	Polyclonal	Invitrogen	A21245
