# Supplementary material for: Intricate MIB1-NOTCH-GATA6 Interactions in Cardiac Valvular and Septal Development
Source: J Cardiovasc Dev Dis. 2024 Jul 15;11(7):223. doi: 10.3390/jcdd11070223 (PMC11277162; doi:10.3390/jcdd11070223)
Supplement: Supplementary file 1 [file jcdd-11-00223-s001.zip › Table S2_Piñeiro-Sabaris et.al._Statistics_GATA6-MIB1.xlsx]

## Sheet: Fig1H. BAV statistics
Figure 1: Mib1V943F/+ Gata6+/STOP double heterozygous mice display a reduce BAV and VSD penetrance compared to Gata6STOP/+ mice.

## Sheet: Fig1N. VSD statistics
Figure 1: Mib1V943F/+ Gata6+/STOP double heterozygous mice display a reduce BAV and VSD penetrance compared to Gata6STOP/+ mice.
