# Supplementary material for: Intricate MIB1-NOTCH-GATA6 Interactions in Cardiac Valvular and Septal Development
Source: J Cardiovasc Dev Dis. 2024 Jul 15;11(7):223. doi: 10.3390/jcdd11070223 (PMC11277162; doi:10.3390/jcdd11070223)
Supplement: Supplementary file 1 [file jcdd-11-00223-s001.zip › Table S3_Piñeiro-Sabaris et.al._RNA-seq_GATA6-MIB1.xlsx]

## Sheet: Sheet S1. RNA-seq raw data
												RNA-seq raw data of E11.5 Mib1VF/+ Gata6+/STOP OFTs
ID	mgi_symbol	AvrExp	ave_Mut_Trans	ave_WT_Trans	foldChange	logFC	P.Value	adj.P.Val	chr	start	end	strand	biotype	desc	ensembl_transcript_id	Norm_S13_Mut1_BTY	Raw_S13_Mut1_BTY	Norm_S14_Mut2_BTY	Raw_S14_Mut2_BTY	Norm_S15_Mut3_BTY	Raw_S15_Mut3_BTY	Norm_S16_Mut4_BTY	Raw_S16_Mut4_BTY	Norm_S9_WT1_BTY	Raw_S9_WT1_BTY	Norm_S10_WT2_BTY	Raw_S10_WT2_BTY	Norm_S11_WT3_BTY	Raw_S11_WT3_BTY	Norm_S12_WT4_BTY	Raw_S12_WT4_BTY
ENSMUSG00000021604	Irx4	37.2119	27.6031	46.8207	-1.695	-0.761283	1.32246e-08	7.83133e-05	13	73260479	73269608	1	protein_coding	Iroquois homeobox 4 [Source:MGI Symbol;Acc:MGI:1355275]	ENSMUST00000022095,ENSMUST00000176684	33.6124	720	21.7813	592	26.4604	814	28.5585	750	49.9299	1386	52.0614	549	47.56	1179	37.7313	979
ENSMUSG00000059325	Hopx	51.7642	39.906	63.6223	-1.59634	-0.674768	1.93752e-08	7.83133e-05	5	77086988	77115121	-1	protein_coding	HOP homeobox [Source:MGI Symbol;Acc:MGI:1916782]	ENSMUST00000081964,ENSMUST00000113453,ENSMUST00000120827	45.7969	981	34.0332	925	33.8719	1042	45.9221	1206	69.8875	1940	62.6824	661	66.0354	1637	55.884	1450
ENSMUSG00000031097	Tnni2	14.2966	10.8156	17.7776	-1.64527	-0.718324	2.01516e-08	7.83133e-05	7	142441808	142444410	1	protein_coding	troponin I, skeletal, fast 2 [Source:MGI Symbol;Acc:MGI:105070]	ENSMUST00000105971,ENSMUST00000105973,ENSMUST00000129618,ENSMUST00000131034,ENSMUST00000145287,ENSMUST00000149529,ENSMUST00000210239,ENSMUST00000211192	11.5776	248	9.97081	271	9.71948	299	11.9946	315	16.9315	470	17.9228	189	19.6452	487	16.611	431
ENSMUSG00000060187	Lrrc10	21.9139	17.5519	26.276	-1.49725	-0.582313	2.1444e-08	7.83133e-05	10	117045341	117046768	1	protein_coding	leucine rich repeat containing 10 [Source:MGI Symbol;Acc:MGI:2448063]	ENSMUST00000073834	16.5728	355	17.7341	482	17.8136	548	18.087	475	27.2705	757	25.6988	271	28.2778	701	23.8567	619
ENSMUSG00000024053	Emilin2	116.976	91.0027	142.949	-1.57181	-0.652424	5.76923e-08	0.0001279	17	71252172	71311978	-1	protein_coding	elastin microfibril interfacer 2 [Source:MGI Symbol;Acc:MGI:2389136]	ENSMUST00000024849,ENSMUST00000232777,ENSMUST00000233057,ENSMUST00000233083,ENSMUST00000233148,ENSMUST00000233245,ENSMUST00000233343,ENSMUST00000233659,ENSMUST00000233677,ENSMUST00000233698,ENSMUST00000233728	106.019	2271	77.191	2098	80.3889	2473	100.412	2637	169.531	4706	140.348	1480	136.427	3382	125.488	3256
ENSMUSG00000059921	Unc5c	94.9935	111.707	78.2801	1.42553	0.511495	6.00552e-08	0.0001279	3	141465216	141834924	1	protein_coding	unc-5 netrin receptor C [Source:MGI Symbol;Acc:MGI:1095412]	ENSMUST00000075282,ENSMUST00000106236,ENSMUST00000123631,ENSMUST00000130636,ENSMUST00000142762,ENSMUST00000151007,ENSMUST00000155416,ENSMUST00000200114	112.648	2413	122.887	3340	102.883	3165	108.408	2847	79.8303	2216	75.0102	791	69.8676	1732	88.4123	2294
ENSMUSG00000059852	Kcng2	23.6657	18.2806	29.0507	-1.58254	-0.662243	6.12884e-08	0.0001279	18	80294546	80364254	-1	protein_coding	potassium voltage-gated channel, subfamily G, member 2 [Source:MGI Symbol;Acc:MGI:3694646]	ENSMUST00000077962,ENSMUST00000184366,ENSMUST00000184574	18.907	405	18.8378	512	16.6434	512	18.7344	492	29.0718	807	33.2852	351	31.2226	774	22.6234	587
ENSMUSG00000020902	Ntn1	17.7576	10.3648	25.1504	-2.42774	-1.27961	1.93076e-07	0.000352556	11	68209364	68400823	-1	protein_coding	netrin 1 [Source:MGI Symbol;Acc:MGI:105088]	ENSMUST00000021284,ENSMUST00000108674,ENSMUST00000135141	12.4179	266	5.59248	152	9.817	302	13.6319	358	33.5388	931	26.2678	277	25.4944	632	15.3007	397
ENSMUSG00000035561	Aldh1b1	43.8013	36.2839	51.3187	-1.41685	-0.50269	3.20603e-07	0.000520374	4	45799022	45804604	1	protein_coding	aldehyde dehydrogenase 1 family, member B1 [Source:MGI Symbol;Acc:MGI:1919785]	ENSMUST00000044384,ENSMUST00000172750	37.5338	804	35.7625	972	34.2945	1055	37.5449	986	53.5324	1486	48.7424	514	57.4835	1425	45.5166	1181
ENSMUSG00000042258	Isl1	37.6635	46.1726	29.1544	1.5791	0.659105	4.58586e-07	0.000669902	13	116298281	116309689	-1	protein_coding	ISL1 transcription factor, LIM/homeodomain [Source:MGI Symbol;Acc:MGI:101791]	ENSMUST00000036060,ENSMUST00000176044,ENSMUST00000176444,ENSMUST00000176812,ENSMUST00000177469	59.2418	1269	40.6559	1105	43.3638	1334	41.4289	1088	25.7215	714	26.8368	283	32.9572	817	31.1023	807
ENSMUSG00000026678	Rgs5	302.312	362.074	242.55	1.49221	0.577452	7.23491e-07	0.000960797	1	169655501	169695813	1	protein_coding	regulator of G-protein signaling 5 [Source:MGI Symbol;Acc:MGI:1098434]	ENSMUST00000027997,ENSMUST00000152809	368.383	7891	432.314	11750	357.215	10989	290.383	7626	271.949	7549	223.703	2359	227.231	5633	247.316	6417
ENSMUSG00000055254	Ntrk2	16.6971	20.3376	13.0565	1.54683	0.629312	8.59267e-07	0.00104601	13	58806569	59133970	1	protein_coding	neurotrophic tyrosine kinase, receptor, type 2 [Source:MGI Symbol;Acc:MGI:97384]	ENSMUST00000079828,ENSMUST00000109838,ENSMUST00000223636,ENSMUST00000224259,ENSMUST00000224402,ENSMUST00000225119,ENSMUST00000225488,ENSMUST00000225583,ENSMUST00000225950,ENSMUST00000226021	21.4279	459	16.6671	453	21.7794	670	21.476	564	13.6533	379	11.5692	122	12.6665	314	14.3371	372
ENSMUSG00000026147	Col9a1	189.517	223.082	155.953	1.43059	0.516608	1.00443e-06	0.0010979	1	24177610	24252684	1	protein_coding	collagen, type IX, alpha 1 [Source:MGI Symbol;Acc:MGI:88465]	ENSMUST00000054588,ENSMUST00000088349,ENSMUST00000124600,ENSMUST00000147902	200.461	4294	261.228	7100	227.189	6989	203.451	5343	135.704	3767	154.288	1627	168.981	4189	164.839	4277
ENSMUSG00000074652	Myh7b	55.4362	46.4942	64.3782	-1.38282	-0.467609	1.05221e-06	0.0010979	2	155611212	155634307	1	protein_coding	myosin, heavy chain 7B, cardiac muscle, beta [Source:MGI Symbol;Acc:MGI:3710243]	ENSMUST00000092995,ENSMUST00000124415,ENSMUST00000154656	44.6765	957	46.6899	1269	44.9567	1383	49.6537	1304	59.5845	1654	67.1393	708	72.2073	1790	58.5818	1520
ENSMUSG00000046093	Hpcal4	8.57914	10.839	6.31926	1.69956	0.76516	1.56319e-06	0.00152234	4	123183227	123194701	1	protein_coding	hippocalcin-like 4 [Source:MGI Symbol;Acc:MGI:2157521]	ENSMUST00000059667,ENSMUST00000106246,ENSMUST00000126995,ENSMUST00000136619,ENSMUST00000152194	9.19672	197	11.185	304	11.4748	353	11.4996	302	6.9167	192	5.40529	57	6.17191	153	6.78316	176
ENSMUSG00000013936	Myl2	1728.96	1395.2	2062.73	-1.47852	-0.564157	1.88323e-06	0.00171939	5	122100951	122113472	1	protein_coding	myosin, light polypeptide 2, regulatory, cardiac, slow [Source:MGI Symbol;Acc:MGI:97272]	ENSMUST00000014080,ENSMUST00000111750,ENSMUST00000111751,ENSMUST00000123913,ENSMUST00000126006,ENSMUST00000139213,ENSMUST00000146733,ENSMUST00000147178,ENSMUST00000150535,ENSMUST00000152744,ENSMUST00000153816,ENSMUST00000155612	1548.36	33167	1297.09	35254	1252.9	38543	1482.45	38932	2153.08	59767	1915.37	20198	2393.21	59327	1789.25	46425
ENSMUSG00000024871	Doc2g	21.3932	16.4722	26.3141	-1.59302	-0.671761	3.05488e-06	0.00249131	19	4003313	4007005	1	protein_coding	double C2, gamma [Source:MGI Symbol;Acc:MGI:1926250]	ENSMUST00000025806,ENSMUST00000127016,ENSMUST00000138917,ENSMUST00000147806,ENSMUST00000235829,ENSMUST00000236482	17.0396	365	12.252	333	17.7486	546	18.8486	495	23.8482	662	28.923	305	30.0931	746	22.3921	581
ENSMUSG00000010461	Eya4	13.0939	16.8698	9.31791	1.78212	0.833596	3.06979e-06	0.00249131	10	23102963	23350786	-1	protein_coding	EYA transcriptional coactivator and phosphatase 4 [Source:MGI Symbol;Acc:MGI:1337104]	ENSMUST00000074366,ENSMUST00000092665,ENSMUST00000218049,ENSMUST00000218867,ENSMUST00000218956,ENSMUST00000219315,ENSMUST00000220038,ENSMUST00000220299	19.7473	423	17.9916	489	15.7657	485	13.9746	367	10.7713	299	6.16392	65	8.35023	207	11.9862	311
ENSMUSG00000021702	Thbs4	43.4666	31.1772	55.7559	-1.78953	-0.839579	4.79968e-06	0.00358232	13	92751590	92794818	-1	protein_coding	thrombospondin 4 [Source:MGI Symbol;Acc:MGI:1101779]	ENSMUST00000022213,ENSMUST00000168299	35.5264	761	25.7549	700	22.7221	699	40.7054	1069	69.4552	1928	56.3288	594	58.8147	1458	38.4251	997
ENSMUSG00000049134	Nrap	43.7602	36.3995	51.1208	-1.40518	-0.490759	4.9046e-06	0.00358232	19	56320035	56390037	-1	protein_coding	nebulin-related anchoring protein [Source:MGI Symbol;Acc:MGI:1098765]	ENSMUST00000040711,ENSMUST00000073536,ENSMUST00000095947,ENSMUST00000166203,ENSMUST00000167239,ENSMUST00000169099	33.379	715	40.5087	1101	35.2697	1085	36.4406	957	56.7386	1575	49.1217	518	55.2648	1370	43.3583	1125
ENSMUSG00000074415	Mir100hg	116.12	135.071	97.1688	1.38731	0.472285	5.64561e-06	0.00392719	9	41327077	41716994	1	lncRNA	Mir100 Mirlet7a-2 Mir125b-1 cluster host gene [Source:MGI Symbol;Acc:MGI:1920394]	ENSMUST00000098868,ENSMUST00000180622,ENSMUST00000180818,ENSMUST00000181214,ENSMUST00000181296,ENSMUST00000181814,ENSMUST00000181955,ENSMUST00000187345,ENSMUST00000188277,ENSMUST00000188412,ENSMUST00000188774,ENSMUST00000188945,ENSMUST00000190109,ENSMUST00000212373,ENSMUST00000216299,ENSMUST00000232710,ENSMUST00000232715,ENSMUST00000232750,ENSMUST00000232773,ENSMUST00000232787,ENSMUST00000232890,…	145.14	3109	148.679	4041	122.712	3775	123.753	3250	98.2028	2726	84.3035	889	94.5553	2344	111.614	2896
ENSMUSG00000024132	Eci1	41.639	34.955	48.3229	-1.37971	-0.464364	5.91581e-06	0.0039281	17	24426641	24439348	1	protein_coding	enoyl-Coenzyme A delta isomerase 1 [Source:MGI Symbol;Acc:MGI:94871]	ENSMUST00000024946,ENSMUST00000234019,ENSMUST00000234023,ENSMUST00000234150,ENSMUST00000234304,ENSMUST00000234731,ENSMUST00000235124	35.293	756	29.986	815	36.0823	1110	38.4588	1010	45.3548	1259	51.5873	544	50.9485	1263	45.4009	1178
ENSMUSG00000032332	Col12a1	134.49	156.5	112.481	1.38956	0.474623	7.46859e-06	0.00474353	9	79598991	79718831	-1	protein_coding	collagen, type XII, alpha 1 [Source:MGI Symbol;Acc:MGI:88448]	ENSMUST00000071750,ENSMUST00000121227,ENSMUST00000122827,ENSMUST00000135009,ENSMUST00000141667,ENSMUST00000150289	142.619	3055	165.015	4485	150.213	4621	168.152	4416	135.416	3759	100.235	1057	100.808	2499	113.464	2944
ENSMUSG00000047139	Cd24a	192.034	218.811	165.257	1.32357	0.404435	9.15711e-06	0.00557363	10	43578284	43584265	1	protein_coding	CD24a antigen [Source:MGI Symbol;Acc:MGI:88323]	ENSMUST00000058714,ENSMUST00000214476,ENSMUST00000214532	230.572	4939	228.225	6203	217.794	6700	198.653	5217	166.577	4624	160.926	1697	151.111	3746	182.413	4733
ENSMUSG00000028019	Pdgfc	62.1411	70.5029	53.7794	1.31036	0.389962	9.90154e-06	0.00578567	3	81036416	81214040	1	protein_coding	platelet-derived growth factor, C polypeptide [Source:MGI Symbol;Acc:MGI:1859631]	ENSMUST00000029652,ENSMUST00000129285,ENSMUST00000143721	72.36	1550	76.2344	2072	66.476	2045	66.9411	1758	52.4156	1455	53.3891	563	52.1183	1292	57.1944	1484
ENSMUSG00000018893	Mb	36.2988	26.9409	45.6568	-1.69435	-0.760728	1.05322e-05	0.00578748	15	77015487	77050670	-1	protein_coding	myoglobin [Source:MGI Symbol;Acc:MGI:96922]	ENSMUST00000019037,ENSMUST00000166179,ENSMUST00000169226,ENSMUST00000229125,ENSMUST00000229423,ENSMUST00000230031	23.6687	507	33.2238	903	23.1122	711	27.7589	729	45.7151	1269	44.9492	474	61.4771	1524	30.4857	791
ENSMUSG00000049422	Chchd10	86.1538	70.323	101.985	-1.44701	-0.533079	1.0697e-05	0.00578748	10	75933130	75937747	1	protein_coding	coiled-coil-helix-coiled-coil-helix domain containing 10 [Source:MGI Symbol;Acc:MGI:2143558]	ENSMUST00000058906,ENSMUST00000219435,ENSMUST00000219839	73.9473	1584	57.6541	1567	71.0595	2186	78.6311	2065	93.0873	2584	126.313	1332	101.937	2527	86.6009	2247
ENSMUSG00000052698	Tln2	120.672	103.859	137.486	-1.32254	-0.403315	1.18663e-05	0.00619082	9	67217087	67559703	-1	protein_coding	talin 2 [Source:MGI Symbol;Acc:MGI:1917799]	ENSMUST00000039662,ENSMUST00000040025,ENSMUST00000213584,ENSMUST00000214859,ENSMUST00000215267,ENSMUST00000215593,ENSMUST00000215784,ENSMUST00000216799,ENSMUST00000217550	104.899	2247	101.069	2747	104.639	3219	104.829	2753	148.781	4130	148.693	1568	133.765	3316	118.705	3080
ENSMUSG00000031881	Cdh16	4.46037	3.09624	5.82451	-1.86402	-0.89842	1.35504e-05	0.00673794	8	104601911	104624396	-1	protein_coding	cadherin 16 [Source:MGI Symbol;Acc:MGI:106671]	ENSMUST00000163783,ENSMUST00000211849,ENSMUST00000211889,ENSMUST00000211903,ENSMUST00000212045,ENSMUST00000212318,ENSMUST00000212324,ENSMUST00000212420,ENSMUST00000212447,ENSMUST00000212662,ENSMUST00000212689,ENSMUST00000212748,ENSMUST00000212882,ENSMUST00000213033	2.94108	63	2.83303	77	3.64074	112	2.97008	78	6.01609	167	6.44841	68	6.13157	152	4.70196	122
ENSMUSG00000042010	Acacb	58.4425	49.5486	67.3364	-1.35726	-0.440699	1.38375e-05	0.00673794	5	114146535	114250761	1	protein_coding	acetyl-Coenzyme A carboxylase beta [Source:MGI Symbol;Acc:MGI:2140940]	ENSMUST00000031583,ENSMUST00000102582,ENSMUST00000142489,ENSMUST00000143276,ENSMUST00000146841	48.3178	1035	43.3418	1178	54.2535	1669	52.2811	1373	70.644	1961	70.5532	744	70.029	1736	58.1194	1508
ENSMUSG00000026179	Pnkd	82.1355	69.5078	94.7631	-1.3617	-0.445414	1.83395e-05	0.00845382	1	74284930	74353694	1	protein_coding	paroxysmal nonkinesiogenic dyskinesia [Source:MGI Symbol;Acc:MGI:1930773]	ENSMUST00000027370,ENSMUST00000087225,ENSMUST00000087226,ENSMUST00000113805,ENSMUST00000129219,ENSMUST00000138620,ENSMUST00000152492,ENSMUST00000190398	77.6353	1663	60.7079	1650	68.1014	2095	71.5866	1880	95.7891	2659	105.735	1115	97.9034	2427	79.6251	2066
ENSMUSG00000010066	Cacna2d2	31.9946	26.1073	37.8819	-1.45598	-0.541992	1.85188e-05	0.00845382	9	107399612	107529343	1	protein_coding	calcium channel, voltage-dependent, alpha 2/delta subunit 2 [Source:MGI Symbol;Acc:MGI:1929813]	ENSMUST00000010210,ENSMUST00000085092,ENSMUST00000164988,ENSMUST00000166799,ENSMUST00000168532,ENSMUST00000168959,ENSMUST00000169354,ENSMUST00000170737,ENSMUST00000171809,ENSMUST00000194842	25.8629	554	21.3397	580	26.6879	821	30.5386	802	39.2307	1089	32.3369	341	35.1758	872	44.7843	1162
ENSMUSG00000036278	Macrod1	8.82466	6.83486	10.8145	-1.56951	-0.650318	1.93165e-05	0.00855078	19	7056810	7198057	1	protein_coding	mono-ADP ribosylhydrolase 1 [Source:MGI Symbol;Acc:MGI:2147583]	ENSMUST00000040261	6.9559	149	6.65947	181	6.79388	209	6.9302	182	10.303	286	12.4227	131	11.0126	273	9.51955	247
ENSMUSG00000039349	C130074G19Rik	5.9661	4.12629	7.80591	-1.90899	-0.932811	1.99377e-05	0.00856618	1	184871926	184883218	-1	protein_coding	RIKEN cDNA C130074G19 gene [Source:MGI Symbol;Acc:MGI:2444831]	ENSMUST00000048308	4.10818	88	3.05379	83	4.58343	141	4.75975	125	8.28563	230	5.59495	59	10.3672	257	6.97586	181
ENSMUSG00000061462	Obscn	298.851	254.161	343.542	-1.35157	-0.434635	2.21079e-05	0.00922722	11	58994256	59139170	-1	protein_coding	obscurin, cytoskeletal calmodulin and titin-interacting RhoGEF [Source:MGI Symbol;Acc:MGI:2681862]	ENSMUST00000020732,ENSMUST00000047441,ENSMUST00000052872,ENSMUST00000132238,ENSMUST00000133040,ENSMUST00000138587,ENSMUST00000219084,ENSMUST00000238202,ENSMUST00000238245,ENSMUST00000238536	252.7	5413	213.986	5816	270.845	8332	279.112	7330	361.146	10025	348.119	3671	359.584	8914	305.319	7922
ENSMUSG00000022122	Ednrb	48.7199	36.3958	61.044	-1.68029	-0.74871	2.34743e-05	0.00952537	14	103814625	103844402	-1	protein_coding	endothelin receptor type B [Source:MGI Symbol;Acc:MGI:102720]	ENSMUST00000022718,ENSMUST00000172237,ENSMUST00000227824	36.8803	790	33.2238	903	32.8317	1010	42.6474	1120	83.5408	2319	48.0786	507	71.2795	1767	41.2771	1071
ENSMUSG00000071540	3425401B19Rik	27.7043	23.0681	32.3405	-1.40547	-0.49105	2.47447e-05	0.00972333	14	32659119	32685293	-1	protein_coding	RIKEN cDNA 3425401B19 gene [Source:MGI Symbol;Acc:MGI:3588196]	ENSMUST00000096038,ENSMUST00000226958	23.9488	513	20.8982	568	23.6648	728	23.7607	624	38.7624	1076	30.2506	319	32.7152	811	27.6337	717
ENSMUSG00000028977	Casz1	78.5671	67.8247	89.3096	-1.31427	-0.394261	2.5866e-05	0.00972333	4	148804429	148954889	1	protein_coding	castor zinc finger 1 [Source:MGI Symbol;Acc:MGI:1196251]	ENSMUST00000094464,ENSMUST00000122222,ENSMUST00000128881,ENSMUST00000139806,ENSMUST00000140617,ENSMUST00000147270,ENSMUST00000239035	69.0455	1479	61.8853	1682	72.1322	2219	68.2358	1792	91.7184	2546	98.5279	1039	89.7952	2226	77.197	2003
ENSMUSG00000032511	Scn5a	25.5849	15.4224	35.7473	-2.32299	-1.21598	2.64897e-05	0.00972333	9	119483408	119579016	-1	protein_coding	sodium channel, voltage-gated, type V, alpha [Source:MGI Symbol;Acc:MGI:98251]	ENSMUST00000065196,ENSMUST00000117911,ENSMUST00000120420,ENSMUST00000138934	19.047	408	7.5057	204	10.2721	316	24.8649	653	49.5337	1375	25.7936	272	39.4115	977	28.2503	733
ENSMUSG00000046182	Gsg1l	14.3865	11.937	16.836	-1.40799	-0.493635	2.66247e-05	0.00972333	7	125878420	126082411	-1	protein_coding	GSG1-like [Source:MGI Symbol;Acc:MGI:2685483]	ENSMUST00000073935	11.7643	252	12.0312	327	11.7674	362	12.185	320	17.8681	496	17.3538	183	16.8215	417	15.3007	397
ENSMUSG00000050856	Atp5k	57.2324	48.3641	66.1006	-1.36119	-0.444868	3.22078e-05	0.0114754	5	108433244	108434448	-1	protein_coding	ATP synthase, H+ transporting, mitochondrial F1F0 complex, subunit E [Source:MGI Symbol;Acc:MGI:106636]	ENSMUST00000049628,ENSMUST00000118632,ENSMUST00000123184	47.9443	1027	44.2984	1204	50.4178	1551	50.7961	1334	56.6665	1573	79.4672	838	66.6808	1653	61.588	1598
ENSMUSG00000026824	Kcnj3	3.08351	1.82487	4.34214	-2.41641	-1.27286	3.37778e-05	0.0117482	2	55435970	55598145	1	protein_coding	potassium inwardly-rectifying channel, subfamily J, member 3 [Source:MGI Symbol;Acc:MGI:104742]	ENSMUST00000067101,ENSMUST00000112632,ENSMUST00000112633	2.05409	44	1.54529	42	1.07272	33	2.62738	69	6.08814	169	2.93972	31	4.67936	116	3.66137	95
ENSMUSG00000072720	Myo18b	157.644	135.418	179.869	-1.32822	-0.409489	3.67778e-05	0.0124942	5	112688876	112896362	-1	protein_coding	myosin XVIIIb [Source:MGI Symbol;Acc:MGI:1921626]	ENSMUST00000086617,ENSMUST00000182189,ENSMUST00000183029,ENSMUST00000183273	133.563	2861	115.603	3142	138.673	4266	153.835	4040	193.452	5370	180.461	1903	183.463	4548	162.102	4206
ENSMUSG00000016349	Eef1a2	112.341	94.6414	130.04	-1.3726	-0.456912	4.52929e-05	0.0150372	2	181147653	181157014	-1	protein_coding	eukaryotic translation elongation factor 1 alpha 2 [Source:MGI Symbol;Acc:MGI:1096317]	ENSMUST00000055990	83.0506	1779	99.1194	2694	107.369	3303	89.0264	2338	121.763	3380	137.977	1455	150.385	3728	110.034	2855
ENSMUSG00000038086	Hspb2	46.3789	39.491	53.2668	-1.34414	-0.426683	5.22188e-05	0.0167006	9	50751078	50752354	-1	protein_coding	heat shock protein 2 [Source:MGI Symbol;Acc:MGI:1916503]	ENSMUST00000042790,ENSMUST00000217159	39.868	854	34.2172	930	40.6983	1252	43.1805	1134	53.6405	1489	61.2599	646	50.2224	1245	47.9446	1244
ENSMUSG00000037169	Mycn	52.0231	45.0433	59.0029	-1.30603	-0.385184	5.33753e-05	0.0167006	12	12936093	12941914	-1	protein_coding	v-myc avian myelocytomatosis viral related oncogene, neuroblastoma derived [Source:MGI Symbol;Acc:MGI:97357]	ENSMUST00000043396,ENSMUST00000130990,ENSMUST00000151534	49.2515	1055	45.6229	1240	43.2988	1332	42	1103	55.0454	1528	66.9497	706	58.2096	1443	55.8069	1448
ENSMUSG00000015579	Nkx2-5	92.7001	77.9575	107.443	-1.37519	-0.459632	5.46042e-05	0.0167006	17	26838664	26845009	-1	protein_coding	NK2 homeobox 5 [Source:MGI Symbol;Acc:MGI:97350]	ENSMUST00000015723,ENSMUST00000235454	81.8835	1754	65.1598	1771	82.9569	2552	81.8296	2149	97.3742	2703	130.296	1374	109.642	2718	92.4591	2399
ENSMUSG00000025732	Mcrip2	23.3433	18.821	27.8657	-1.47704	-0.562711	5.48761e-05	0.0167006	17	25863698	25868764	-1	protein_coding	MAPK regulated corepressor interacting protein 2 [Source:MGI Symbol;Acc:MGI:1915491]	ENSMUST00000026828,ENSMUST00000235578,ENSMUST00000235806,ENSMUST00000236479,ENSMUST00000237000,ENSMUST00000237080,ENSMUST00000237876	22.2215	476	14.3859	391	17.391	535	21.2856	559	26.8022	744	31.9576	337	28.9233	717	23.7796	617
ENSMUSG00000003934	Efnb3	97.4744	82.4074	112.541	-1.36586	-0.449806	5.91225e-05	0.0176257	11	69554092	69560205	-1	protein_coding	ephrin B3 [Source:MGI Symbol;Acc:MGI:109196]	ENSMUST00000004036	97.8027	2095	71.0098	1930	78.5685	2417	82.2485	2160	120.646	3349	116.64	1230	120.574	2989	92.3049	2395
ENSMUSG00000031428	Zcchc18	5.64067	7.0377	4.24364	1.65636	0.728018	6.1604e-05	0.0176901	X	136993155	136998472	1	protein_coding	zinc finger, CCHC domain containing 18 [Source:MGI Symbol;Acc:MGI:1914245]	ENSMUST00000033804,ENSMUST00000101227,ENSMUST00000113067	7.93626	170	7.61608	207	6.69636	206	5.90209	155	4.07077	113	4.26733	45	4.39698	109	4.23948	110
ENSMUSG00000026674	Ddr2	39.8718	46.7246	33.0189	1.40752	0.493155	6.17603e-05	0.0176901	1	169972307	170110762	-1	protein_coding	discoidin domain receptor family, member 2 [Source:MGI Symbol;Acc:MGI:1345277]	ENSMUST00000027985,ENSMUST00000170800,ENSMUST00000192312,ENSMUST00000194619,ENSMUST00000194690,ENSMUST00000195867	55.1337	1181	49.7805	1353	42.4211	1305	39.563	1039	36.2406	1006	27.5954	291	31.626	784	36.6137	950
ENSMUSG00000001155	Ftcd	1.38537	0.788092	1.98265	-2.51714	-1.33178	6.66414e-05	0.0187211	10	76575648	76590338	1	protein_coding	formiminotransferase cyclodeaminase [Source:MGI Symbol;Acc:MGI:1339962]	ENSMUST00000001183,ENSMUST00000137347,ENSMUST00000146344	1.02705	22	0.441512	12	0.617626	19	1.06618	28	1.7652	49	2.18108	23	2.0573	51	1.92703	50
ENSMUSG00000021200	Asb2	231.223	200.145	262.301	-1.30972	-0.389256	8.00014e-05	0.0220502	12	103321142	103356001	-1	protein_coding	ankyrin repeat and SOCS box-containing 2 [Source:MGI Symbol;Acc:MGI:1929743]	ENSMUST00000021617,ENSMUST00000127447,ENSMUST00000135694,ENSMUST00000149431	216.24	4632	175.722	4776	200.143	6157	208.477	5475	263.807	7323	296.911	3131	251.959	6246	236.524	6137
ENSMUSG00000031790	Mmp15	262.751	229.237	296.265	-1.29153	-0.36908	8.47618e-05	0.0228776	8	95352268	95375080	1	protein_coding	matrix metallopeptidase 15 [Source:MGI Symbol;Acc:MGI:109320]	ENSMUST00000034243,ENSMUST00000212235	226.557	4853	207.952	5652	239.769	7376	242.671	6373	299.4	8311	330.481	3485	286.974	7114	268.205	6959
ENSMUSG00000034295	Fhod3	105.096	90.7433	119.448	-1.316	-0.39616	8.61357e-05	0.0228776	18	24708623	25133501	1	protein_coding	formin homology 2 domain containing 3 [Source:MGI Symbol;Acc:MGI:1925847]	ENSMUST00000037097,ENSMUST00000234199,ENSMUST00000234462,ENSMUST00000234526,ENSMUST00000234834	86.4585	1852	79.141	2151	100.998	3107	96.3754	2531	135.632	3765	120.244	1268	115.814	2871	106.103	2753
ENSMUSG00000027488	Snta1	44.5752	39.0361	50.1144	-1.28155	-0.357888	8.80807e-05	0.0229765	2	154376313	154408099	-1	protein_coding	syntrophin, acidic 1 [Source:MGI Symbol;Acc:MGI:101772]	ENSMUST00000028991,ENSMUST00000109728,ENSMUST00000133018	42.4356	909	37.5653	1021	38.0652	1171	38.078	1000	48.6331	1350	53.7684	567	51.1905	1269	46.8655	1216
ENSMUSG00000015365	Mov10l1	19.7916	16.3375	23.2458	-1.42376	-0.50971	9.13536e-05	0.0234122	15	88982909	89055152	1	protein_coding	Mov10 like RISC complex RNA helicase 1 [Source:MGI Symbol;Acc:MGI:1891384]	ENSMUST00000015509,ENSMUST00000143030,ENSMUST00000146993,ENSMUST00000148198,ENSMUST00000156949	17.8799	383	13.2086	359	16.9359	521	17.3255	455	24.4606	679	23.2332	245	26.0188	645	19.2703	500
ENSMUSG00000020000	Moxd1	7.55825	10.0995	5.01702	1.99069	0.99327	0.00010877	0.0267879	10	24223517	24302790	1	protein_coding	monooxygenase, DBH-like 1 [Source:MGI Symbol;Acc:MGI:1921582]	ENSMUST00000095784,ENSMUST00000154916	16.3394	350	9.82364	267	8.25668	254	5.97825	157	5.33162	148	3.98284	42	5.20377	129	5.54986	144
ENSMUSG00000059741	Myl3	1154.16	1003.86	1304.46	-1.29939	-0.377831	0.000109365	0.0267879	9	110741861	110769798	1	protein_coding	myosin, light polypeptide 3 [Source:MGI Symbol;Acc:MGI:97268]	ENSMUST00000079784,ENSMUST00000124267,ENSMUST00000136695,ENSMUST00000153142,ENSMUST00000200011	952.678	20407	1060.73	28830	989.566	30442	1012.46	26589	1312.3	36428	1338.05	14110	1400.14	34709	1167.36	30289
ENSMUSG00000018217	Pmp22	94.7899	106.037	83.5425	1.27048	0.345378	0.000110027	0.0267879	11	63128982	63159547	1	protein_coding	peripheral myelin protein 22 [Source:MGI Symbol;Acc:MGI:97631]	ENSMUST00000018361,ENSMUST00000108700,ENSMUST00000108701,ENSMUST00000108702,ENSMUST00000140648	96.1688	2060	120.901	3286	105.907	3258	101.173	2657	79.5421	2208	86.0104	907	84.7528	2101	83.8645	2176
ENSMUSG00000028031	Dkk2	15.635	18.6241	12.6458	1.45886	0.544844	0.000114443	0.0274062	3	132085292	132180304	1	protein_coding	dickkopf WNT signaling pathway inhibitor 2 [Source:MGI Symbol;Acc:MGI:1890663]	ENSMUST00000029665	17.6465	378	22.3331	607	18.3337	564	16.1831	425	13.293	369	10.1468	107	12.3438	306	14.7996	384
ENSMUSG00000020067	Mypn	5.01142	3.39712	6.62572	-1.96011	-0.970935	0.000117266	0.0276293	10	63115795	63203952	-1	protein_coding	myopalladin [Source:MGI Symbol;Acc:MGI:1916052]	ENSMUST00000095580,ENSMUST00000218978	3.12782	67	2.46511	67	2.89309	89	5.10245	134	8.42973	234	5.68977	60	7.18039	178	5.20299	135
ENSMUSG00000031880	Rrad	127.477	112.385	142.57	-1.26736	-0.341823	0.000119357	0.0276756	8	104628070	104631327	-1	protein_coding	Ras-related associated with diabetes [Source:MGI Symbol;Acc:MGI:1930943]	ENSMUST00000034351,ENSMUST00000212163	118.437	2537	104.528	2841	106.362	3272	120.212	3157	136.677	3794	155.805	1643	144.253	3576	133.543	3465
ENSMUSG00000024962	Vegfb	80.6171	68.2319	93.0023	-1.36012	-0.443735	0.000122303	0.0279156	19	6982473	6987651	-1	protein_coding	vascular endothelial growth factor B [Source:MGI Symbol;Acc:MGI:106199]	ENSMUST00000025914,ENSMUST00000130048,ENSMUST00000147924	71.6598	1535	57.0654	1551	69.5317	2139	74.671	1961	82.2439	2283	110.476	1165	99.3556	2463	79.9334	2074
ENSMUSG00000054072	Iigp1	81.6453	97.0829	66.2076	1.46461	0.550513	0.000125614	0.0282303	18	60376027	60392634	1	protein_coding	interferon inducible GTPase 1 [Source:MGI Symbol;Acc:MGI:1926259]	ENSMUST00000032473,ENSMUST00000066912,ENSMUST00000235989,ENSMUST00000237185,ENSMUST00000237794	85.1047	1823	131.975	3587	91.6687	2820	79.583	2090	59.1522	1642	57.1822	603	76.0395	1885	72.4565	1880
ENSMUSG00000030249	Abcc9	49.1973	37.9206	60.4741	-1.59855	-0.676766	0.000137134	0.0302174	6	142587862	142702315	-1	protein_coding	ATP-binding cassette, sub-family C (CFTR/MRP), member 9 [Source:MGI Symbol;Acc:MGI:1352630]	ENSMUST00000073173,ENSMUST00000087527,ENSMUST00000100827,ENSMUST00000111771,ENSMUST00000204870,ENSMUST00000205202	44.3964	951	28.2936	769	30.3287	933	48.6637	1278	80.5147	2235	47.2251	498	59.6215	1478	54.5351	1415
ENSMUSG00000011148	Adssl1	57.3515	49.512	65.191	-1.31335	-0.393256	0.000138593	0.0302174	12	112620045	112641360	1	protein_coding	adenylosuccinate synthetase like 1 [Source:MGI Symbol;Acc:MGI:87947]	ENSMUST00000021726,ENSMUST00000180015,ENSMUST00000221720,ENSMUST00000223044	51.0722	1094	43.5257	1183	47.5897	1464	55.8604	1467	65.2043	1810	74.3464	784	61.4367	1523	59.7766	1551
ENSMUSG00000024593	Megf10	15.3469	18.0703	12.6235	1.43427	0.520312	0.000146635	0.031371	18	57133090	57297467	1	protein_coding	multiple EGF-like-domains 10 [Source:MGI Symbol;Acc:MGI:2685177]	ENSMUST00000075770,ENSMUST00000139892	15.6858	336	21.9652	597	15.8957	489	18.7344	492	11.4198	317	12.8968	136	13.1506	326	13.0268	338
ENSMUSG00000050953	Gja1	149.09	123.86	174.319	-1.40851	-0.494169	0.000148179	0.031371	10	56377330	56402513	1	protein_coding	gap junction protein, alpha 1 [Source:MGI Symbol;Acc:MGI:95713]	ENSMUST00000068581,ENSMUST00000217789,ENSMUST00000218444,ENSMUST00000218760,ENSMUST00000218834,ENSMUST00000220069,ENSMUST00000220194,ENSMUST00000220204	138.885	2975	131.276	3568	93.9116	2889	131.369	3450	207.969	5773	156.943	1655	185.601	4601	146.763	3808
ENSMUSG00000040086	Tnni3k	30.385	26.4432	34.3267	-1.29795	-0.376237	0.000160195	0.0329892	3	154786291	155055407	-1	protein_coding	TNNI3 interacting kinase [Source:MGI Symbol;Acc:MGI:2443276]	ENSMUST00000064076,ENSMUST00000143410,ENSMUST00000146952	24.6958	529	28.8454	784	26.948	829	25.2838	664	33.6108	933	33.5697	354	37.6365	933	32.4898	843
ENSMUSG00000032624	Eml4	171.887	190.417	153.356	1.24116	0.311686	0.000160339	0.0329892	17	83350931	83480361	1	protein_coding	echinoderm microtubule associated protein like 4 [Source:MGI Symbol;Acc:MGI:1926048]	ENSMUST00000049503,ENSMUST00000096766,ENSMUST00000112363,ENSMUST00000234460,ENSMUST00000234584,ENSMUST00000235121	179.826	3852	201.403	5474	188.603	5802	191.837	5038	154.185	4280	147.744	1558	150.627	3734	160.869	4174
ENSMUSG00000027500	Stmn2	15.8501	19.1213	12.5789	1.5193	0.603411	0.000177093	0.035586	3	8509360	8561606	1	protein_coding	stathmin-like 2 [Source:MGI Symbol;Acc:MGI:98241]	ENSMUST00000029002,ENSMUST00000191847,ENSMUST00000194307,ENSMUST00000194905	15.9192	341	24.6143	669	18.6263	573	17.3255	455	10.1949	283	12.0434	127	12.5455	311	15.5319	403
ENSMUSG00000006356	Crip2	466.356	407.778	524.935	-1.28685	-0.363844	0.000177832	0.035586	12	113140236	113145506	1	protein_coding	cysteine rich protein 2 [Source:MGI Symbol;Acc:MGI:1915587]	ENSMUST00000084882,ENSMUST00000196015,ENSMUST00000197396,ENSMUST00000199976,ENSMUST00000200177,ENSMUST00000200380	422.022	9040	389.561	10588	407.6	12539	411.928	10818	493.572	13701	589.461	6216	549.824	13630	466.882	12114
ENSMUSG00000036295	Lrrn3	6.27198	7.66591	4.87805	1.56864	0.649514	0.000185295	0.0365781	12	41451668	41486431	-1	protein_coding	leucine rich repeat protein 3, neuronal [Source:MGI Symbol;Acc:MGI:106036]	ENSMUST00000043884	7.56279	162	8.4991	231	7.67156	236	6.9302	182	5.65584	157	4.83631	51	4.35664	108	4.66342	121
ENSMUSG00000078815	Cacng6	7.85744	5.69471	10.0202	-1.76551	-0.820084	0.00019024	0.0369419	7	3424195	3435667	1	protein_coding	calcium channel, voltage-dependent, gamma subunit 6 [Source:MGI Symbol;Acc:MGI:1859168]	ENSMUST00000108647,ENSMUST00000183200	7.236	155	4.08399	111	4.68095	144	6.77788	178	12.8247	356	10.0519	106	9.84278	244	7.36127	191
ENSMUSG00000039891	Txlnb	57.7241	48.5156	66.9326	-1.38247	-0.46725	0.000192195	0.0369419	10	17796226	17845665	1	protein_coding	taxilin beta [Source:MGI Symbol;Acc:MGI:2671945]	ENSMUST00000037964,ENSMUST00000175676	53.0796	1137	39.5889	1076	43.5914	1341	57.8024	1518	79.2539	2200	60.0271	633	62.0821	1539	66.3671	1722
ENSMUSG00000078190	Dnm3os	116.178	138.964	93.3919	1.48635	0.571775	0.000197743	0.037396	1	162217623	162225550	1	lncRNA	dynamin 3, opposite strand [Source:MGI Symbol;Acc:MGI:3052332]	ENSMUST00000139662,ENSMUST00000178978,ENSMUST00000185878,ENSMUST00000231582,ENSMUST00000231725,ENSMUST00000232506	125.44	2687	195.958	5326	114.131	3511	120.326	3160	96.3295	2674	78.0447	823	88.5044	2194	110.689	2872
ENSMUSG00000038663	Fsd2	74.1156	63.0408	85.1905	-1.35311	-0.436279	0.000199678	0.037396	7	81533308	81566944	-1	protein_coding	fibronectin type III and SPRY domain containing 2 [Source:MGI Symbol;Acc:MGI:2444310]	ENSMUST00000042318	68.7187	1472	50.0748	1361	59.4221	1828	73.9475	1942	97.9146	2718	79.4672	838	83.9864	2082	79.3938	2060
ENSMUSG00000096146	Kcnj11	25.5202	21.6786	29.3619	-1.34821	-0.431049	0.000205718	0.0376194	7	46093953	46100764	-1	protein_coding	potassium inwardly rectifying channel, subfamily J, member 11 [Source:MGI Symbol;Acc:MGI:107501]	ENSMUST00000180081,ENSMUST00000209291,ENSMUST00000209863,ENSMUST00000209881,ENSMUST00000211674	22.7817	488	17.8444	485	22.137	681	23.9511	629	28.9277	803	33.6645	355	27.0677	671	27.7878	721
ENSMUSG00000007877	Tcap	33.6661	29.406	37.9263	-1.28634	-0.363267	0.000208773	0.0376194	11	98383811	98384953	1	protein_coding	titin-cap [Source:MGI Symbol;Acc:MGI:1330233]	ENSMUST00000008021	31.5116	675	27.2634	741	28.9959	892	29.8532	784	35.8083	994	41.156	434	39.1291	970	35.6116	924
ENSMUSG00000031734	Irx3	12.407	9.44761	15.3663	-1.63198	-0.706627	0.000210904	0.0376194	8	91798525	91802067	-1	protein_coding	Iroquois related homeobox 3 [Source:MGI Symbol;Acc:MGI:1197522]	ENSMUST00000093312,ENSMUST00000175795	12.1845	261	5.88683	160	9.36191	288	10.3572	272	18.3725	510	14.6986	155	15.3289	380	13.0653	339
ENSMUSG00000046516	Cox17	28.695	24.905	32.4849	-1.29673	-0.374881	0.000211171	0.0376194	16	38346991	38352763	1	protein_coding	cytochrome c oxidase assembly protein 17, copper chaperone [Source:MGI Symbol;Acc:MGI:1333806]	ENSMUST00000050273,ENSMUST00000120495,ENSMUST00000134709,ENSMUST00000144812,ENSMUST00000152868,ENSMUST00000156026	24.7425	530	23.6209	642	25.9728	799	25.2838	664	29.6842	824	36.7939	388	32.5135	806	30.9482	803
ENSMUSG00000028116	Myoz2	32.3425	27.8006	36.8845	-1.33028	-0.411732	0.000229199	0.0399755	3	123006206	123035015	-1	protein_coding	myozenin 2 [Source:MGI Symbol;Acc:MGI:1913063]	ENSMUST00000029761,ENSMUST00000140231,ENSMUST00000141588,ENSMUST00000143464,ENSMUST00000200514	23.9955	514	30.4643	828	25.2901	778	31.4524	826	39.663	1101	32.9059	347	38.2013	947	36.7678	954
ENSMUSG00000006057	Atp5g1	168.43	147.95	188.909	-1.2758	-0.351406	0.00022987	0.0399755	11	96068852	96075670	-1	protein_coding	ATP synthase, H+ transporting, mitochondrial F0 complex, subunit C1 (subunit 9) [Source:MGI Symbol;Acc:MGI:107653]	ENSMUST00000090541,ENSMUST00000107684,ENSMUST00000107686,ENSMUST00000178611	158.585	3397	135.213	3675	151.936	4674	146.067	3836	175.872	4882	208.53	2199	202.544	5021	168.693	4377
ENSMUSG00000045659	Plekha7	65.0363	54.8805	75.192	-1.37194	-0.456216	0.000242268	0.0416359	7	116123485	116308376	-1	protein_coding	pleckstrin homology domain containing, family A member 7 [Source:MGI Symbol;Acc:MGI:2445094]	ENSMUST00000084664,ENSMUST00000181981,ENSMUST00000181998,ENSMUST00000182312,ENSMUST00000182443,ENSMUST00000182487,ENSMUST00000182511,ENSMUST00000182549,ENSMUST00000182693,ENSMUST00000182834,ENSMUST00000182890,ENSMUST00000183057,ENSMUST00000183281,ENSMUST00000183308,ENSMUST00000205446,ENSMUST00000206097,ENSMUST00000206662,ENSMUST00000214700,ENSMUST00000216517,ENSMUST00000217046	63.2567	1355	43.121	1172	51.458	1583	61.6864	1620	87.5035	2429	71.0274	749	76.5639	1898	65.6733	1704
ENSMUSG00000032024	Clmp	84.8094	94.8419	74.777	1.26845	0.343065	0.000246955	0.0417176	9	40685962	40785319	1	protein_coding	CXADR-like membrane protein [Source:MGI Symbol;Acc:MGI:1918816]	ENSMUST00000034522,ENSMUST00000134153,ENSMUST00000139577,ENSMUST00000141759	85.2915	1827	97.6109	2653	98.3	3024	98.1651	2578	69.0589	1917	73.7774	778	70.6341	1751	85.6374	2222
ENSMUSG00000046598	Bdh1	9.93484	7.5605	12.3092	-1.62329	-0.69892	0.000248455	0.0417176	16	31422280	31458901	1	protein_coding	3-hydroxybutyrate dehydrogenase, type 1 [Source:MGI Symbol;Acc:MGI:1919161]	ENSMUST00000089759,ENSMUST00000115226,ENSMUST00000115227,ENSMUST00000126825,ENSMUST00000128286,ENSMUST00000149039,ENSMUST00000232433	9.71025	208	5.73966	156	6.33879	195	8.45332	222	13.221	367	14.7934	156	10.9319	271	10.2904	267
ENSMUSG00000029838	Ptn	267.823	316.485	219.161	1.44362	0.52969	0.000252459	0.0417729	6	36714929	36810220	-1	protein_coding	pleiotrophin [Source:MGI Symbol;Acc:MGI:97804]	ENSMUST00000101534,ENSMUST00000201321	275.528	5902	433.712	11788	283.945	8735	272.753	7163	192.839	5353	192.883	2034	251.314	6230	239.607	6217
ENSMUSG00000029563	Foxp2	63.9372	72.3769	55.4976	1.30247	0.381251	0.000255348	0.0417729	6	14901349	15441977	1	protein_coding	forkhead box P2 [Source:MGI Symbol;Acc:MGI:2148705]	ENSMUST00000031545,ENSMUST00000115469,ENSMUST00000115470,ENSMUST00000115472,ENSMUST00000115474,ENSMUST00000115475,ENSMUST00000115477,ENSMUST00000128567,ENSMUST00000131414,ENSMUST00000137628,ENSMUST00000138273,ENSMUST00000140557,ENSMUST00000151060,ENSMUST00000151301,ENSMUST00000152563,ENSMUST00000154448,ENSMUST00000156883,ENSMUST00000159788,ENSMUST00000203227,ENSMUST00000204869	75.8613	1625	83.8873	2280	65.8259	2025	63.933	1679	52.956	1470	52.9149	558	54.3773	1348	61.7422	1602
ENSMUSG00000022358	Fbxo32	28.5801	24.4667	32.6935	-1.3401	-0.422345	0.000259898	0.0417729	15	58175879	58214932	-1	protein_coding	F-box protein 32 [Source:MGI Symbol;Acc:MGI:1914981]	ENSMUST00000022986	24.4624	524	20.1624	548	25.9403	798	27.3019	717	36.5288	1014	29.7765	314	30.8999	766	33.5689	871
ENSMUSG00000040653	Ppp1r14c	98.8035	88.5729	109.034	-1.23223	-0.301277	0.00026199	0.0417729	10	3366057	3464975	1	protein_coding	protein phosphatase 1, regulatory inhibitor subunit 14C [Source:MGI Symbol;Acc:MGI:1923392]	ENSMUST00000043374,ENSMUST00000217573	87.1121	1866	90.8043	2468	86.4351	2659	89.9402	2362	119.89	3328	103.649	1093	109.077	2704	103.52	2686
ENSMUSG00000037892	Pcdh18	79.9994	93.5341	66.4647	1.40633	0.49193	0.000265369	0.0417729	3	49743296	49757325	-1	protein_coding	protocadherin 18 [Source:MGI Symbol;Acc:MGI:1920423]	ENSMUST00000035931,ENSMUST00000191794,ENSMUST00000193600,ENSMUST00000194603,ENSMUST00000195086	79.6894	1707	123.403	3354	89.1006	2741	81.9439	2152	56.7025	1574	60.8806	642	71.9653	1784	76.3106	1980
ENSMUSG00000029019	Nppb	26.4876	16.546	36.4292	-2.20493	-1.14074	0.000265942	0.0417729	4	147985788	147987205	1	protein_coding	natriuretic peptide type B [Source:MGI Symbol;Acc:MGI:97368]	ENSMUST00000103231	21.8947	469	9.71326	264	7.76908	239	26.8069	704	52.3436	1453	31.7679	335	37.5559	931	24.0494	624
ENSMUSG00000000253	Gmpr	65.7393	57.3849	74.0937	-1.2906	-0.368037	0.000278538	0.043286	13	45507444	45553800	1	protein_coding	guanosine monophosphate reductase [Source:MGI Symbol;Acc:MGI:1913605]	ENSMUST00000000260,ENSMUST00000128873,ENSMUST00000129176,ENSMUST00000222227	64.9373	1391	51.6937	1405	51.9456	1598	60.9629	1601	75.1111	2085	78.8982	832	76.8463	1905	65.5192	1700
ENSMUSG00000026853	Crat	68.8509	61.3237	76.3781	-1.24532	-0.316515	0.000293324	0.0446394	2	30400471	30415813	-1	protein_coding	carnitine acetyltransferase [Source:MGI Symbol;Acc:MGI:109501]	ENSMUST00000028207,ENSMUST00000102854,ENSMUST00000102855,ENSMUST00000128593,ENSMUST00000129494,ENSMUST00000132981,ENSMUST00000134120,ENSMUST00000142096,ENSMUST00000146603,ENSMUST00000146822,ENSMUST00000154595,ENSMUST00000155790,ENSMUST00000156702	58.1214	1245	60.1192	1634	62.0551	1909	64.9991	1707	77.8489	2161	75.7688	799	82.2518	2039	69.643	1807
ENSMUSG00000022215	Fitm1	14.3641	10.7084	18.0197	-1.68446	-0.752289	0.000293359	0.0446394	14	55575617	55576954	1	protein_coding	fat storage-inducing transmembrane protein 1 [Source:MGI Symbol;Acc:MGI:1915930]	ENSMUST00000022826	13.2115	283	5.85003	159	10.5972	326	13.175	346	20.7501	576	18.3969	194	18.5561	460	14.3757	373
ENSMUSG00000032648	Pygm	196.82	172.066	221.575	-1.28717	-0.364198	0.000305257	0.0459695	19	6384399	6398459	1	protein_coding	muscle glycogen phosphorylase [Source:MGI Symbol;Acc:MGI:97830]	ENSMUST00000035269,ENSMUST00000113483,ENSMUST00000139775,ENSMUST00000142755	172.73	3700	149.341	4059	173.325	5332	192.865	5065	236.753	6572	238.307	2513	217.227	5385	194.014	5034
ENSMUSG00000008999	Bmp7	122.275	108.623	135.928	-1.25106	-0.32315	0.000308393	0.0459695	2	172868012	172940321	-1	protein_coding	bone morphogenetic protein 7 [Source:MGI Symbol;Acc:MGI:103302]	ENSMUST00000009143,ENSMUST00000137247	113.022	2421	94.5203	2569	109.287	3362	117.661	3090	137.181	3808	140.063	1477	134.774	3341	131.694	3417
ENSMUSG00000033871	Ppargc1b	12.973	10.6522	15.2938	-1.43491	-0.520962	0.00031414	0.0463532	18	61298136	61400431	-1	protein_coding	peroxisome proliferative activated receptor, gamma, coactivator 1 beta [Source:MGI Symbol;Acc:MGI:2444934]	ENSMUST00000063307,ENSMUST00000075299,ENSMUST00000142134	11.811	253	9.49251	258	11.2148	345	10.0907	265	17.1837	477	15.8365	167	16.0147	397	12.1403	315
ENSMUSG00000026676	Ccdc3	6.59174	5.0066	8.17688	-1.6365	-0.710613	0.000326494	0.0476942	2	5137776	5230878	1	protein_coding	coiled-coil domain containing 3 [Source:MGI Symbol;Acc:MGI:1921436]	ENSMUST00000027988	5.7888	124	4.59908	125	4.19335	129	5.44515	143	9.51047	264	8.345	88	8.95532	222	5.89672	153
ENSMUSG00000042436	Mfap4	101.871	117.54	86.2024	1.36333	0.447136	0.000329838	0.0477056	11	61485431	61488900	1	protein_coding	microfibrillar-associated protein 4 [Source:MGI Symbol;Acc:MGI:1342276]	ENSMUST00000040522,ENSMUST00000064783,ENSMUST00000126308,ENSMUST00000127073	110.034	2357	146.987	3995	116.991	3599	96.1469	2525	74.2465	2061	83.0707	876	101.816	2524	85.6759	2223
ENSMUSG00000041476	Smpx	98.6815	78.6418	118.721	-1.51075	-0.595263	0.000336019	0.0481232	X	157698910	157752591	1	protein_coding	small muscle protein, X-linked [Source:MGI Symbol;Acc:MGI:1913356]	ENSMUST00000038007,ENSMUST00000112520,ENSMUST00000112521,ENSMUST00000126418,ENSMUST00000132805,ENSMUST00000136141,ENSMUST00000147283,ENSMUST00000190091	90.52	1939	58.6475	1594	60.4948	1861	104.905	2755	147.052	4082	109.433	1154	116.459	2887	101.94	2645
ENSMUSG00000078881	Gm14434	17.0009	19.8486	14.1532	1.39878	0.48417	0.000339627	0.0481676	2	176473278	176486783	-1	protein_coding	predicted gene 14434 [Source:MGI Symbol;Acc:MGI:3702417]	ENSMUST00000120521,ENSMUST00000120959,ENSMUST00000122097	20.3542	436	22.6643	616	15.9282	490	20.4479	537	13.185	366	13.6555	144	13.3926	332	16.3798	425
ENSMUSG00000060600	Eno3	162.832	146.419	179.245	-1.22347	-0.290983	0.000375802	0.0527857	11	70657202	70662513	1	protein_coding	enolase 3, beta muscle [Source:MGI Symbol;Acc:MGI:95395]	ENSMUST00000072841,ENSMUST00000108548,ENSMUST00000126241,ENSMUST00000134087,ENSMUST00000157027,ENSMUST00000170716,ENSMUST00000179055,ENSMUST00000179738	143.086	3065	139.444	3790	152.586	4694	150.56	3954	179.258	4976	186.435	1966	181.285	4494	170.003	4411
ENSMUSG00000020122	Egfr	22.8923	26.5658	19.2188	1.3761	0.460589	0.000379838	0.0528445	11	16752203	16918158	1	protein_coding	epidermal growth factor receptor [Source:MGI Symbol;Acc:MGI:95294]	ENSMUST00000020329,ENSMUST00000102884,ENSMUST00000125984,ENSMUST00000138518,ENSMUST00000139722	25.4427	545	33.187	902	23.3398	718	24.2938	638	17.9762	499	16.9745	179	20.573	510	21.3515	554
ENSMUSG00000022551	Cyc1	250.102	219.71	280.494	-1.27583	-0.351435	0.00039979	0.0550956	15	76343523	76346260	1	protein_coding	cytochrome c-1 [Source:MGI Symbol;Acc:MGI:1913695]	ENSMUST00000023210,ENSMUST00000229013,ENSMUST00000229292,ENSMUST00000229710,ENSMUST00000229946,ENSMUST00000230706,ENSMUST00000231045	240.049	5142	191.984	5218	222.833	6855	223.975	5882	270.76	7516	320.05	3375	275.679	6834	255.486	6629
ENSMUSG00000026414	Tnnt2	1659.58	1456.7	1862.47	-1.27857	-0.354531	0.000421089	0.0574885	1	135836354	135852260	1	protein_coding	troponin T2, cardiac [Source:MGI Symbol;Acc:MGI:104597]	ENSMUST00000027671,ENSMUST00000112085,ENSMUST00000112086,ENSMUST00000112087,ENSMUST00000178204,ENSMUST00000178854,ENSMUST00000179863,ENSMUST00000186225,ENSMUST00000188028,ENSMUST00000188098,ENSMUST00000189355,ENSMUST00000189732,ENSMUST00000189826,ENSMUST00000190451,ENSMUST00000191055	1496.36	32053	1345.18	36561	1420.25	43691	1565.01	41100	1835.16	50942	1852.4	19534	2031.04	50349	1731.29	44921
ENSMUSG00000026202	Tuba4a	10.237	8.31655	12.1574	-1.44902	-0.53508	0.000431534	0.0583689	1	75214228	75219865	-1	protein_coding	tubulin, alpha 4A [Source:MGI Symbol;Acc:MGI:1095410]	ENSMUST00000079464,ENSMUST00000186213,ENSMUST00000186758,ENSMUST00000186971,ENSMUST00000187103,ENSMUST00000188593,ENSMUST00000189131,ENSMUST00000190717	9.33678	200	7.43212	202	8.38671	258	8.11061	213	11.3837	316	14.6986	155	11.2547	279	11.2924	293
ENSMUSG00000024955	Esrra	43.9192	37.7145	50.1239	-1.3283	-0.409585	0.000440722	0.0587497	19	6910977	6921840	-1	protein_coding	estrogen related receptor, alpha [Source:MGI Symbol;Acc:MGI:1346831]	ENSMUST00000025906,ENSMUST00000145192,ENSMUST00000172975,ENSMUST00000173308,ENSMUST00000173635,ENSMUST00000239322	40.9884	878	29.3973	799	41.0234	1262	39.4488	1036	47.012	1305	51.6821	545	55.6682	1380	46.1332	1197
ENSMUSG00000069378	Prdm6	32.6433	36.6051	28.6815	1.27217	0.347297	0.000445982	0.0587497	18	53463583	53575907	1	protein_coding	PR domain containing 6 [Source:MGI Symbol;Acc:MGI:2684938]	ENSMUST00000091900,ENSMUST00000115398,ENSMUST00000115399,ENSMUST00000154557,ENSMUST00000236096	37.9073	812	33.0766	899	39.3005	1209	36.136	949	28.3152	786	26.5523	280	31.2226	774	28.6357	743
ENSMUSG00000022270	Retreg1	17.5558	14.6267	20.4849	-1.41062	-0.496325	0.000446414	0.0587497	15	25843180	25973687	1	protein_coding	reticulophagy regulator 1 [Source:MGI Symbol;Acc:MGI:1913520]	ENSMUST00000022881,ENSMUST00000110438,ENSMUST00000226438,ENSMUST00000226750,ENSMUST00000227275,ENSMUST00000228306,ENSMUST00000228327,ENSMUST00000228600	13.2582	284	15.0114	408	12.6451	389	17.592	462	23.2358	645	16.0262	169	21.9042	543	20.7734	539
ENSMUSG00000022512	Cldn1	3.50929	4.63911	2.37946	1.9121	0.935156	0.000456447	0.0595337	16	26356642	26371841	-1	protein_coding	claudin 1 [Source:MGI Symbol;Acc:MGI:1276109]	ENSMUST00000023154,ENSMUST00000232215	4.43497	95	6.034	164	3.02312	93	5.06437	133	2.08942	58	1.70693	18	2.98511	74	2.73639	71
ENSMUSG00000026308	Klhl30	72.7917	65.2366	80.3468	-1.22957	-0.298148	0.000469117	0.0602174	1	91351016	91362416	1	protein_coding	kelch-like 30 [Source:MGI Symbol;Acc:MGI:1918038]	ENSMUST00000027533	64.7039	1386	60.4136	1642	65.9559	2029	69.8731	1835	77.5247	2152	85.8208	905	77.4918	1921	80.55	2090
ENSMUSG00000059534	Uqcr10	95.9668	83.5164	108.417	-1.29556	-0.373578	0.000479222	0.0602174	11	4701973	4704342	-1	protein_coding	ubiquinol-cytochrome c reductase, complex III subunit X [Source:MGI Symbol;Acc:MGI:1913402]	ENSMUST00000058407,ENSMUST00000130236,ENSMUST00000151559	81.1833	1739	84.3656	2293	91.4086	2812	77.1079	2025	96.7258	2685	124.037	1308	121.179	3004	91.7268	2380
ENSMUSG00000053093	Myh7	9138.58	7914.94	10362.2	-1.30919	-0.388677	0.000480532	0.0602174	14	54970684	54994626	-1	protein_coding	myosin, heavy polypeptide 7, cardiac muscle, beta [Source:MGI Symbol;Acc:MGI:2155600]	ENSMUST00000102803,ENSMUST00000149852,ENSMUST00000153783,ENSMUST00000168485,ENSMUST00000226424,ENSMUST00000227401,ENSMUST00000227518,ENSMUST00000228837	7635.48	163557	7229.98	196506	8040.8	247359	8753.48	229883	10879.5	302003	10710.1	112941	10400.8	257833	9458.42	245414
ENSMUSG00000006221	Hspb7	509.717	444.848	574.585	-1.2915	-0.369042	0.000481645	0.0602174	4	141420779	141425311	1	protein_coding	heat shock protein family, member 7 (cardiovascular) [Source:MGI Symbol;Acc:MGI:1352494]	ENSMUST00000102486	465.578	9973	371.385	10094	442.35	13608	500.078	13133	581.399	16139	611.556	6449	583.467	14464	521.918	13542
ENSMUSG00000054690	Emcn	26.8183	21.3769	32.2597	-1.51507	-0.599382	0.000482299	0.0602174	3	137341067	137432185	1	protein_coding	endomucin [Source:MGI Symbol;Acc:MGI:1891716]	ENSMUST00000119475,ENSMUST00000122064,ENSMUST00000128985,ENSMUST00000197511	25.9096	555	16.7775	456	18.9839	584	23.8368	626	44.3822	1232	26.5523	280	32.5135	806	25.591	664
ENSMUSG00000052512	Nav2	97.7779	85.4494	110.106	-1.2878	-0.364906	0.000490507	0.0602912	7	48908716	49610090	1	protein_coding	neuron navigator 2 [Source:MGI Symbol;Acc:MGI:2183691]	ENSMUST00000064383,ENSMUST00000064395,ENSMUST00000183531,ENSMUST00000183659,ENSMUST00000183715,ENSMUST00000184102,ENSMUST00000184109,ENSMUST00000184124,ENSMUST00000184155,ENSMUST00000184336,ENSMUST00000184462,ENSMUST00000184471,ENSMUST00000184544,ENSMUST00000184809,ENSMUST00000184928,ENSMUST00000184945,ENSMUST00000184955,ENSMUST00000207743	89.8665	1925	71.8929	1954	83.282	2562	96.7562	2541	114.918	3190	117.589	1240	113.918	2824	94.0007	2439
ENSMUSG00000051331	Cacna1c	137.68	121.585	153.776	-1.26537	-0.339557	0.000491146	0.0602912	6	118587240	119196890	-1	protein_coding	calcium channel, voltage-dependent, L type, alpha 1C subunit [Source:MGI Symbol;Acc:MGI:103013]	ENSMUST00000075591,ENSMUST00000078320,ENSMUST00000112790,ENSMUST00000112793,ENSMUST00000112825,ENSMUST00000185345,ENSMUST00000186889,ENSMUST00000187317,ENSMUST00000187386,ENSMUST00000187474,ENSMUST00000187849,ENSMUST00000187940,ENSMUST00000188078,ENSMUST00000188106,ENSMUST00000188181,ENSMUST00000188522,ENSMUST00000188865,ENSMUST00000189057,ENSMUST00000189389,ENSMUST00000189520,ENSMUST00000189930,…	117.783	2523	105.852	2877	127.946	3936	134.758	3539	166.361	4618	144.994	1529	162.688	4033	141.059	3660
ENSMUSG00000032387	Rbpms2	77.6928	68.1339	87.2517	-1.27958	-0.355669	0.000499428	0.0603039	9	65629648	65660528	1	protein_coding	RNA binding protein with multiple splicing 2 [Source:MGI Symbol;Acc:MGI:1919223]	ENSMUST00000055844,ENSMUST00000169003,ENSMUST00000213927,ENSMUST00000216342,ENSMUST00000216382,ENSMUST00000216769	71.8932	1540	58.9051	1601	63.0303	1939	78.7072	2067	91.214	2532	94.0709	992	83.8654	2079	79.8563	2072
ENSMUSG00000024011	Pi16	13.798	16.285	11.311	1.45369	0.539722	0.000499505	0.0603039	17	29317680	29330593	1	protein_coding	peptidase inhibitor 16 [Source:MGI Symbol;Acc:MGI:1921366]	ENSMUST00000114699,ENSMUST00000114701,ENSMUST00000135754,ENSMUST00000155348,ENSMUST00000234618,ENSMUST00000234782	13.0715	280	19.9784	543	15.8307	487	16.2593	427	9.33034	259	13.2761	140	10.6899	265	11.9476	310
ENSMUSG00000040649	Rimklb	38.2934	43.2985	33.2884	1.29491	0.372851	0.000534154	0.0639584	6	122447296	122498761	-1	protein_coding	ribosomal modification protein rimK-like family member B [Source:MGI Symbol;Acc:MGI:1918325]	ENSMUST00000068242,ENSMUST00000135320,ENSMUST00000143701,ENSMUST00000146274,ENSMUST00000204045,ENSMUST00000204731,ENSMUST00000205114	48.3178	1035	47.3889	1288	39.333	1210	38.1542	1002	34.1152	947	29.6817	313	34.2077	848	35.1491	912
ENSMUSG00000026207	Speg	137.269	119.981	154.557	-1.28787	-0.364983	0.000544268	0.0646396	1	75375297	75432320	1	protein_coding	SPEG complex locus [Source:MGI Symbol;Acc:MGI:109282]	ENSMUST00000087122,ENSMUST00000113587,ENSMUST00000113588,ENSMUST00000113589,ENSMUST00000113590,ENSMUST00000122266,ENSMUST00000125118,ENSMUST00000125306,ENSMUST00000132222,ENSMUST00000132228,ENSMUST00000137868,ENSMUST00000143679,ENSMUST00000146705,ENSMUST00000148515,ENSMUST00000187214	128.567	2754	98.0892	2666	129.019	3969	124.249	3263	153.789	4269	159.883	1686	169.627	4205	134.931	3501
ENSMUSG00000059588	Calcrl	68.7948	79.4187	58.1709	1.36105	0.444724	0.000553152	0.0651648	2	84330626	84425411	-1	protein_coding	calcitonin receptor-like [Source:MGI Symbol;Acc:MGI:1926944]	ENSMUST00000074262,ENSMUST00000099944,ENSMUST00000151295	69.8858	1497	95.9921	2609	70.7669	2177	81.03	2128	65.4205	1816	45.8027	483	54.0143	1339	67.4462	1750
ENSMUSG00000067547	Gm7666	26.5063	23.463	29.5496	-1.25983	-0.333226	0.000564253	0.0659408	15	6653923	6654741	1	transcribed_processed_pseudogene	predicted pseudogene 7666 [Source:MGI Symbol;Acc:MGI:3648907]	ENSMUST00000146631	24.6958	529	24.2096	658	21.9095	674	23.0372	605	28.4954	791	29.7765	314	31.0209	769	28.9055	750
ENSMUSG00000002100	Mybpc3	1462.05	1286.58	1637.52	-1.27273	-0.347928	0.00057304	0.0664363	2	91118144	91136516	1	protein_coding	myosin binding protein C, cardiac [Source:MGI Symbol;Acc:MGI:102844]	ENSMUST00000111430,ENSMUST00000137942,ENSMUST00000169776	1213.87	26002	1261.07	34275	1290.87	39711	1380.52	36255	1720.31	47754	1674.12	17654	1714.58	42504	1441.07	37391
ENSMUSG00000028864	Hgf	3.14234	4.10715	2.17752	1.81101	0.856793	0.000581785	0.0668527	5	16553495	16620152	1	protein_coding	hepatocyte growth factor [Source:MGI Symbol;Acc:MGI:96079]	ENSMUST00000030683,ENSMUST00000195957,ENSMUST00000196645,ENSMUST00000199581,ENSMUST00000199900,ENSMUST00000200189	4.15487	89	4.26795	116	4.38839	135	3.61741	95	2.73786	76	1.04313	11	2.50104	62	2.42806	63
ENSMUSG00000026638	Irf6	11.9543	14.0448	9.86383	1.42886	0.514866	0.000585785	0.0668527	1	193153111	193172023	1	protein_coding	interferon regulatory factor 6 [Source:MGI Symbol;Acc:MGI:1859211]	ENSMUST00000076521,ENSMUST00000138826,ENSMUST00000140066,ENSMUST00000193772	12.4179	266	17.3293	471	11.9624	368	14.4696	380	9.29432	258	10.4313	110	9.43939	234	10.2904	267
ENSMUSG00000040111	Gramd1b	21.5891	18.036	25.1423	-1.40287	-0.488376	0.000602572	0.0682354	9	40293233	40531383	-1	protein_coding	GRAM domain containing 1B [Source:MGI Symbol;Acc:MGI:1925037]	ENSMUST00000045682,ENSMUST00000118159,ENSMUST00000119373,ENSMUST00000121357,ENSMUST00000129940,ENSMUST00000137189,ENSMUST00000137454,ENSMUST00000148170,ENSMUST00000150977,ENSMUST00000153029,ENSMUST00000155265,ENSMUST00000165104,ENSMUST00000211853,ENSMUST00000216821,ENSMUST00000239052	19.7006	422	18.1756	494	14.0104	431	20.2575	532	31.2332	867	20.8625	220	23.9615	594	24.5119	636
ENSMUSG00000003072	Atp5d	206.862	179.729	233.995	-1.3008	-0.379404	0.000618333	0.0689151	10	80138632	80145818	1	protein_coding	ATP synthase, H+ transporting, mitochondrial F1 complex, delta subunit [Source:MGI Symbol;Acc:MGI:1913293]	ENSMUST00000003156,ENSMUST00000105366,ENSMUST00000105367,ENSMUST00000150347	188.93	4047	156.7	4259	185.905	5719	187.382	4921	200.044	5553	273.868	2888	252.524	6260	209.546	5437
ENSMUSG00000026347	Tmem163	2.06486	1.29841	2.8313	-2.21571	-1.14777	0.00062512	0.0689151	1	127486546	127679548	-1	protein_coding	transmembrane protein 163 [Source:MGI Symbol;Acc:MGI:1919410]	ENSMUST00000027585,ENSMUST00000160111,ENSMUST00000160616,ENSMUST00000162406,ENSMUST00000185560	1.58725	34	0.662268	18	1.04021	32	1.9039	50	3.8186	106	2.08625	22	3.14646	78	2.2739	59
ENSMUSG00000052374	Actn2	993.124	875.548	1110.7	-1.26848	-0.343096	0.000628241	0.0689151	13	12269426	12340760	-1	protein_coding	actinin alpha 2 [Source:MGI Symbol;Acc:MGI:109192]	ENSMUST00000064204,ENSMUST00000110616,ENSMUST00000168193,ENSMUST00000221162,ENSMUST00000222034	859.264	18406	799.541	21731	861.62	26506	981.765	25783	1152.46	31991	1181.86	12463	1078.67	26740	1029.81	26720
ENSMUSG00000048387	Osr1	8.92265	11.0277	6.81765	1.61259	0.68938	0.000632139	0.0689151	12	9570116	9581500	1	protein_coding	odd-skipped related transcription factor 1 [Source:MGI Symbol;Acc:MGI:1344424]	ENSMUST00000057021,ENSMUST00000217975	8.96331	192	11.5897	315	11.1823	344	12.3753	325	4.53909	126	6.06909	64	8.06786	200	8.59457	223
ENSMUSG00000114257	Gm47654	2.11594	1.36459	2.8673	-2.09549	-1.06729	0.000632162	0.0689151	14	14429177	14430245	1	processed_pseudogene	predicted gene, 47654 [Source:MGI Symbol;Acc:MGI:6096738]	ENSMUST00000223720	1.30715	28	0.699061	19	1.85288	57	1.59928	42	2.91798	81	2.75006	29	2.17832	54	3.62282	94
ENSMUSG00000031737	Irx5	8.43696	5.69112	11.1828	-1.96761	-0.976441	0.000645668	0.069866	8	92357625	92376286	1	protein_coding	Iroquois homeobox 5 [Source:MGI Symbol;Acc:MGI:1859086]	ENSMUST00000034184,ENSMUST00000210246	7.84289	168	3.4953	95	3.31567	102	8.11061	213	12.6086	350	12.3278	130	12.6262	313	7.16857	186
ENSMUSG00000024617	Camk2a	88.5788	75.8389	101.319	-1.33722	-0.419242	0.000676401	0.0726534	18	60925618	60988152	1	protein_coding	calcium/calmodulin-dependent protein kinase II alpha [Source:MGI Symbol;Acc:MGI:88256]	ENSMUST00000025519,ENSMUST00000039904,ENSMUST00000102888,ENSMUST00000115295,ENSMUST00000115297,ENSMUST00000134496,ENSMUST00000137805	82.3037	1763	56.5135	1536	77.0732	2371	87.4652	2297	115.603	3209	93.8813	990	104.68	2595	91.1102	2364
ENSMUSG00000030222	Rerg	9.73923	11.6491	7.82933	1.48799	0.573364	0.000701099	0.0747566	6	137054825	137170497	-1	protein_coding	RAS-like, estrogen-regulated, growth-inhibitor [Source:MGI Symbol;Acc:MGI:2665139]	ENSMUST00000032347,ENSMUST00000117919,ENSMUST00000119610,ENSMUST00000149100,ENSMUST00000203003	9.94367	213	12.252	333	11.1498	343	13.2511	348	6.19621	172	7.58637	80	9.47973	235	8.055	209
ENSMUSG00000072902	Gm10435	11.4779	8.79362	14.1621	-1.60798	-0.685251	0.000715253	0.0757132	11	59002910	59007293	1	lncRNA	predicted gene 10435 [Source:MGI Symbol;Acc:MGI:3642820]	ENSMUST00000101162,ENSMUST00000162526	7.51611	161	7.91042	215	10.3046	317	9.44334	248	13.5452	376	13.8451	146	20.0083	496	9.24976	240
ENSMUSG00000071604	Fam189a2	46.6221	41.2353	52.0089	-1.25855	-0.331768	0.000729496	0.0760748	19	23972750	24031019	-1	protein_coding	family with sequence similarity 189, member A2 [Source:MGI Symbol;Acc:MGI:2685813]	ENSMUST00000096164,ENSMUST00000236123	42.2489	905	36.6087	995	40.2757	1239	45.8078	1203	53.4243	1483	56.8029	599	49.0929	1217	48.7154	1264
ENSMUSG00000020153	Ndufs7	65.5864	57.3013	73.8716	-1.28598	-0.36287	0.000732565	0.0760748	10	80249121	80256794	1	protein_coding	NADH:ubiquinone oxidoreductase core subunit S7 [Source:MGI Symbol;Acc:MGI:1922656]	ENSMUST00000020361,ENSMUST00000105364,ENSMUST00000152939,ENSMUST00000155336,ENSMUST00000155523,ENSMUST00000157063	59.2418	1269	54.8211	1490	59.1295	1819	56.0127	1471	62.7186	1741	84.2087	888	83.5023	2070	65.0567	1688
ENSMUSG00000032744	Heyl	34.1192	38.1665	30.072	1.27256	0.347736	0.000736802	0.0760748	4	123233556	123249875	1	protein_coding	hairy/enhancer-of-split related with YRPW motif-like [Source:MGI Symbol;Acc:MGI:1860511]	ENSMUST00000040821,ENSMUST00000127172,ENSMUST00000151870	34.4527	738	37.6389	1023	41.3159	1271	39.2584	1031	26.2979	730	31.1989	329	31.3033	776	31.4877	817
ENSMUSG00000051159	Cited1	107.978	67.2567	148.698	-2.21134	-1.14492	0.0007395	0.0760748	X	102247381	102252181	-1	protein_coding	Cbp/p300-interacting transactivator with Glu/Asp-rich carboxy-terminal domain 1 [Source:MGI Symbol;Acc:MGI:108023]	ENSMUST00000050551,ENSMUST00000101336,ENSMUST00000130589,ENSMUST00000134887,ENSMUST00000136277	106.066	2272	32.7455	890	29.6135	911	100.602	2642	175.8	4880	160.262	1690	172.208	4269	86.5238	2245
ENSMUSG00000026418	Tnni1	917.292	809.429	1025.15	-1.26644	-0.34078	0.000746379	0.0762455	1	135779434	135810989	1	protein_coding	troponin I, skeletal, slow 1 [Source:MGI Symbol;Acc:MGI:105073]	ENSMUST00000129217,ENSMUST00000132795,ENSMUST00000137331,ENSMUST00000139986,ENSMUST00000148201,ENSMUST00000152075,ENSMUST00000152208,ENSMUST00000154463,ENSMUST00000187830	805.577	17256	836.408	22733	794.494	24441	801.237	21042	991.358	27519	1061.71	11196	1155.6	28647	891.947	23143
ENSMUSG00000020744	Slc25a19	20.351	17.5542	23.1478	-1.31492	-0.39498	0.00076018	0.0766575	11	115614178	115628295	-1	protein_coding	solute carrier family 25 (mitochondrial thiamine pyrophosphate carrier), member 19 [Source:MGI Symbol;Acc:MGI:1914533]	ENSMUST00000021089,ENSMUST00000106503,ENSMUST00000129194,ENSMUST00000134171,ENSMUST00000135552,ENSMUST00000140539,ENSMUST00000141614,ENSMUST00000144083,ENSMUST00000150898,ENSMUST00000154623,ENSMUST00000155709,ENSMUST00000178003	17.6465	378	15.5265	422	17.5861	541	19.4579	511	25.3973	705	24.9402	263	21.9042	543	20.3495	528
ENSMUSG00000035062	Zc4h2	17.7535	20.6222	14.8849	1.3834	0.468221	0.000762295	0.0766575	X	95639193	95658509	-1	protein_coding	zinc finger, C4H2 domain containing [Source:MGI Symbol;Acc:MGI:2679294]	ENSMUST00000044382,ENSMUST00000119640,ENSMUST00000120620	18.3001	392	26.1964	712	18.4963	569	19.4959	512	15.0222	417	14.3193	151	13.433	333	16.7652	435
ENSMUSG00000035885	Cox8a	186.984	164.134	209.835	-1.2771	-0.352874	0.000767939	0.0766575	19	7215153	7217616	-1	protein_coding	cytochrome c oxidase subunit 8A [Source:MGI Symbol;Acc:MGI:105959]	ENSMUST00000039758,ENSMUST00000237087	174.598	3740	158.319	4303	168.222	5175	155.396	4081	186.607	5180	245.134	2585	226.303	5610	181.295	4704
ENSMUSG00000085779	Atcayos	45.5333	39.9285	51.1381	-1.278	-0.353882	0.000771403	0.0766575	10	81194609	81210877	1	lncRNA	ataxia, cerebellar, Cayman type, opposite strand [Source:MGI Symbol;Acc:MGI:1916928]	ENSMUST00000129834,ENSMUST00000129950,ENSMUST00000150782	43.1826	925	33.9596	923	39.6581	1220	42.9139	1127	52.6318	1461	56.8029	599	49.2543	1221	45.8634	1190
ENSMUSG00000038239	Hrc	95.8335	78.9836	112.684	-1.4273	-0.513292	0.000782789	0.0770789	7	45335290	45338974	1	protein_coding	histidine rich calcium binding protein [Source:MGI Symbol;Acc:MGI:96226]	ENSMUST00000085351,ENSMUST00000211327	87.719	1879	49.5229	1346	78.471	2414	100.221	2632	121.871	3383	107.916	1138	112.224	2782	108.723	2821
ENSMUSG00000021904	Sema3g	12.1071	13.9854	10.2288	1.36939	0.453534	0.000786196	0.0770789	14	31217860	31230352	1	protein_coding	sema domain, immunoglobulin domain (Ig), short basic domain, secreted, (semaphorin) 3G [Source:MGI Symbol;Acc:MGI:3041242]	ENSMUST00000090180	11.9511	256	14.202	386	15.9282	490	13.8604	364	10.4471	290	10.1468	107	10.6092	263	9.71225	252
ENSMUSG00000058076	Sdhc	160.839	145.502	176.176	-1.21007	-0.275094	0.000802355	0.0781387	1	171127165	171150603	-1	protein_coding	succinate dehydrogenase complex, subunit C, integral membrane protein [Source:MGI Symbol;Acc:MGI:1913302]	ENSMUST00000081560,ENSMUST00000111336,ENSMUST00000155798	152.283	3262	138.304	3759	143.452	4413	147.971	3886	174.611	4847	187.099	1973	174.185	4318	168.808	4380
ENSMUSG00000097971	Gm26917	63.4381	52.9018	73.9743	-1.39513	-0.480397	0.000815713	0.0789135	17	39843013	39846341	1	lncRNA	predicted gene, 26917 [Source:MGI Symbol;Acc:MGI:5504032]	ENSMUST00000182520,ENSMUST00000192833	53.3597	1143	50.4059	1370	59.2921	1824	48.5494	1275	61.8901	1718	89.5191	944	89.8759	2228	54.6122	1417
ENSMUSG00000079243	Xirp1	198.337	176.292	220.383	-1.24937	-0.321206	0.000833202	0.0794933	9	120013755	120023598	-1	protein_coding	xin actin-binding repeat containing 1 [Source:MGI Symbol;Acc:MGI:1333878]	ENSMUST00000111635,ENSMUST00000213113,ENSMUST00000238557	171.843	3681	164.242	4464	171.342	5271	197.739	5193	235.6	6540	239.54	2526	208.756	5175	197.637	5128
ENSMUSG00000016918	Sulf1	147.941	171.873	124.009	1.38496	0.469846	0.000843034	0.0794933	1	12692277	12861192	1	protein_coding	sulfatase 1 [Source:MGI Symbol;Acc:MGI:2138563]	ENSMUST00000088585,ENSMUST00000177608,ENSMUST00000180062,ENSMUST00000185780,ENSMUST00000186051,ENSMUST00000186405,ENSMUST00000186674,ENSMUST00000187376,ENSMUST00000189447,ENSMUST00000189541	150.696	3228	235.694	6406	161.85	4979	139.251	3657	128.824	3576	106.588	1124	139.413	3456	121.21	3145
ENSMUSG00000021301	Hecw1	1.13734	1.5403	0.734377	2.09581	1.06751	0.000848526	0.0794933	13	14226438	14523228	-1	protein_coding	HECT, C2 and WW domain containing E3 ubiquitin protein ligase 1 [Source:MGI Symbol;Acc:MGI:2444115]	ENSMUST00000110516,ENSMUST00000220718,ENSMUST00000221274,ENSMUST00000221863,ENSMUST00000222241,ENSMUST00000222904,ENSMUST00000223189,ENSMUST00000223283,ENSMUST00000223317,ENSMUST00000223550	1.49388	32	1.87643	51	1.26776	39	1.52312	40	0.72049	20	0.758637	8	0.726107	18	0.732273	19
ENSMUSG00000039376	Synpo2l	264.773	235.099	294.447	-1.25259	-0.324912	0.000861629	0.0794933	14	20658946	20668354	-1	protein_coding	synaptopodin 2-like [Source:MGI Symbol;Acc:MGI:1916010]	ENSMUST00000057090,ENSMUST00000117386,ENSMUST00000119483	229.685	4920	221.639	6024	220.395	6780	268.678	7056	330.597	9177	290.842	3067	282.093	6993	274.256	7116
ENSMUSG00000041697	Cox6a1	158.638	139.377	177.899	-1.27471	-0.350168	0.000863868	0.0794933	5	115345642	115348981	-1	protein_coding	cytochrome c oxidase subunit 6A1 [Source:MGI Symbol;Acc:MGI:103099]	ENSMUST00000040154,ENSMUST00000137766	155.644	3334	130.871	3557	140.461	4321	130.531	3428	161.786	4491	212.987	2246	178.461	4424	158.364	4109
ENSMUSG00000044716	Dok7	9.95356	8.06938	11.8377	-1.45637	-0.542376	0.000870243	0.0794933	5	35056766	35087839	1	protein_coding	docking protein 7 [Source:MGI Symbol;Acc:MGI:3584043]	ENSMUST00000050709,ENSMUST00000101298,ENSMUST00000114270,ENSMUST00000133381,ENSMUST00000155097	7.236	155	7.39532	201	9.45943	291	8.18677	215	10.8073	300	13.0865	138	13.5137	335	9.9435	258
ENSMUSG00000031782	Coq9	59.1473	52.9133	65.3812	-1.23243	-0.301503	0.000874824	0.0794933	8	94838321	94854895	1	protein_coding	coenzyme Q9 [Source:MGI Symbol;Acc:MGI:1915164]	ENSMUST00000034234,ENSMUST00000159424,ENSMUST00000159638,ENSMUST00000159871,ENSMUST00000160364,ENSMUST00000160779,ENSMUST00000160998,ENSMUST00000161208,ENSMUST00000211859	55.227	1183	50.6635	1377	54.091	1664	51.6718	1357	61.6379	1711	72.0705	760	67.77	1680	60.0464	1558
ENSMUSG00000020747	Tmem94	98.0243	86.8491	109.199	-1.2556	-0.328374	0.000878912	0.0794933	11	115765433	115799366	1	protein_coding	transmembrane protein 94 [Source:MGI Symbol;Acc:MGI:1919197]	ENSMUST00000093912,ENSMUST00000103033,ENSMUST00000103034,ENSMUST00000125918,ENSMUST00000134948,ENSMUST00000136720,ENSMUST00000141871,ENSMUST00000239299	91.9672	1970	73.291	1992	91.2461	2807	90.8922	2387	108.146	3002	121.382	1280	110.61	2742	96.66	2508
ENSMUSG00000061718	Ppp1r1b	3.38106	2.21002	4.5521	-2.06507	-1.04619	0.000886794	0.0794933	11	98348404	98357796	1	protein_coding	protein phosphatase 1, regulatory inhibitor subunit 1B [Source:MGI Symbol;Acc:MGI:94860]	ENSMUST00000078694,ENSMUST00000132443,ENSMUST00000133700,ENSMUST00000137634,ENSMUST00000147415,ENSMUST00000150762,ENSMUST00000152525	2.6143	56	1.10378	30	1.88538	58	3.23663	85	4.57511	127	4.45699	47	6.13157	152	3.04471	79
ENSMUSG00000025582	Nptx1	6.01587	8.01349	4.01825	2.00154	1.00111	0.000888004	0.0794933	11	119538719	119547753	-1	protein_coding	neuronal pentraxin 1 [Source:MGI Symbol;Acc:MGI:107811]	ENSMUST00000026670	3.54798	76	11.9576	325	7.8666	242	8.68178	228	2.55774	71	4.1725	44	4.67936	116	4.66342	121
ENSMUSG00000029007	Agtrap	23.0549	19.5849	26.5248	-1.35154	-0.434608	0.000890141	0.0794933	4	148077061	148088031	-1	protein_coding	angiotensin II, type I receptor-associated protein [Source:MGI Symbol;Acc:MGI:1339977]	ENSMUST00000030865,ENSMUST00000137393,ENSMUST00000152323	21.5213	461	14.3859	391	20.8042	640	21.6283	568	27.2705	757	28.923	305	24.97	619	24.9358	647
ENSMUSG00000106795	Gm43050	1.77856	1.14246	2.41466	-2.13515	-1.09434	0.000890399	0.0794933	5	119826122	119832022	-1	lncRNA	predicted gene 43050 [Source:MGI Symbol;Acc:MGI:5663187]	ENSMUST00000201062,ENSMUST00000201152,ENSMUST00000238278	1.54057	33	0.699061	19	0.845172	26	1.48504	39	2.70184	75	2.27591	24	2.98511	74	1.69579	44
ENSMUSG00000024534	Sncaip	34.6742	38.7278	30.6207	1.26692	0.341322	0.000899794	0.0794933	18	52767709	52915935	1	protein_coding	synuclein, alpha interacting protein (synphilin) [Source:MGI Symbol;Acc:MGI:1915097]	ENSMUST00000025413,ENSMUST00000115410,ENSMUST00000163742,ENSMUST00000177861,ENSMUST00000178011,ENSMUST00000178678,ENSMUST00000178883,ENSMUST00000179038,ENSMUST00000179625,ENSMUST00000179689,ENSMUST00000180259	34.5461	740	43.1946	1174	39.6256	1219	37.5449	986	28.6034	794	31.2938	330	29.2863	726	33.2992	864
ENSMUSG00000053329	Gatd3a	47.4433	42.4626	52.424	-1.23103	-0.299867	0.000902398	0.0794933	10	78162066	78169782	-1	protein_coding	glutamine amidotransferase like class 1 domain containing 3A [Source:MGI Symbol;Acc:MGI:1351861]	ENSMUST00000001242,ENSMUST00000218286,ENSMUST00000219120,ENSMUST00000219504,ENSMUST00000220359	43.5561	933	40.8031	1109	42.8437	1318	42.6474	1120	52.3076	1452	57.3719	605	52.8041	1309	47.2123	1225
ENSMUSG00000029119	Man2b2	23.4324	20.5423	26.3226	-1.27653	-0.352223	0.000903333	0.0794933	5	36806921	36830653	-1	protein_coding	mannosidase 2, alpha B2 [Source:MGI Symbol;Acc:MGI:1195262]	ENSMUST00000031002,ENSMUST00000124711,ENSMUST00000147893	22.2215	476	20.4935	557	18.8538	580	20.6002	541	25.5053	708	29.2075	308	27.0677	671	23.5098	610
ENSMUSG00000038530	Rgs4	10.5952	12.9153	8.27509	1.5692	0.650029	0.000926654	0.0802256	1	169741477	169747642	-1	protein_coding	regulator of G-protein signaling 4 [Source:MGI Symbol;Acc:MGI:108409]	ENSMUST00000027991,ENSMUST00000111357,ENSMUST00000132567	11.5309	247	18.286	497	12.515	385	9.32911	245	7.45707	207	9.19847	97	9.23769	229	7.20711	187
ENSMUSG00000036902	Neto2	28.8762	33.4081	24.3444	1.36725	0.451273	0.000927833	0.0802256	8	85636588	85700924	-1	protein_coding	neuropilin (NRP) and tolloid (TLL)-like 2 [Source:MGI Symbol;Acc:MGI:1921763]	ENSMUST00000109686,ENSMUST00000209259,ENSMUST00000209479,ENSMUST00000215046,ENSMUST00000216286	34.5928	741	41.2446	1121	27.3706	842	30.4243	799	27.883	774	22.0005	232	21.0168	521	26.4775	687
ENSMUSG00000049100	Pcdh10	9.3362	11.0129	7.65947	1.44757	0.53363	0.00092813	0.0802256	3	45378398	45435623	1	protein_coding	protocadherin 10 [Source:MGI Symbol;Acc:MGI:1338042]	ENSMUST00000166126,ENSMUST00000170695,ENSMUST00000171554,ENSMUST00000193252,ENSMUST00000195655	10.0837	216	12.4359	338	11.6699	359	9.8622	259	6.55646	182	8.345	88	7.18039	178	8.55603	222
ENSMUSG00000037736	Limch1	81.8373	91.693	71.9816	1.27413	0.349513	0.000937387	0.080496	5	66745827	67057158	1	protein_coding	LIM and calponin homology domains 1 [Source:MGI Symbol;Acc:MGI:1924819]	ENSMUST00000038188,ENSMUST00000101164,ENSMUST00000117601,ENSMUST00000118242,ENSMUST00000119854,ENSMUST00000122812,ENSMUST00000127184,ENSMUST00000130228,ENSMUST00000132991,ENSMUST00000135334,ENSMUST00000137394,ENSMUST00000140428,ENSMUST00000147050,ENSMUST00000153174,ENSMUST00000201322,ENSMUST00000201852,ENSMUST00000202048,ENSMUST00000202830,ENSMUST00000238785,ENSMUST00000238993	74.9276	1605	102.468	2785	95.667	2943	93.71	2461	72.9136	2024	71.217	751	63.9781	1586	79.8178	2071
ENSMUSG00000024851	Pitpnm1	27.4021	24.1564	30.6478	-1.27119	-0.346185	0.000942279	0.080496	19	4099998	4113965	1	protein_coding	phosphatidylinositol transfer protein, membrane-associated 1 [Source:MGI Symbol;Acc:MGI:1197524]	ENSMUST00000049658,ENSMUST00000100022,ENSMUST00000125596,ENSMUST00000126620,ENSMUST00000127056,ENSMUST00000128798,ENSMUST00000131265,ENSMUST00000139427,ENSMUST00000145214,ENSMUST00000145915,ENSMUST00000151957,ENSMUST00000236992,ENSMUST00000237026	24.8358	532	21.6709	589	26.1678	805	23.9511	629	32.2779	896	29.0179	306	33.1992	823	28.0962	729
ENSMUSG00000025283	Sat1	53.6113	60.6792	46.5434	1.30354	0.382439	0.000951427	0.080805	X	155213132	155216449	-1	protein_coding	spermidine/spermine N1-acetyl transferase 1 [Source:MGI Symbol;Acc:MGI:98233]	ENSMUST00000026318,ENSMUST00000112551,ENSMUST00000123337,ENSMUST00000134855,ENSMUST00000138944,ENSMUST00000150046,ENSMUST00000152463	55.1803	1182	75.5353	2053	58.3494	1795	53.6519	1409	41.5002	1152	45.3285	478	50.7065	1257	48.6383	1262
ENSMUSG00000040694	Apobec2	89.4211	79.5609	99.2813	-1.24829	-0.319954	0.00102007	0.086134	17	48419231	48432930	-1	protein_coding	apolipoprotein B mRNA editing enzyme, catalytic polypeptide 2 [Source:MGI Symbol;Acc:MGI:1343178]	ENSMUST00000046549,ENSMUST00000233707	84.171	1803	68.5079	1862	77.5283	2385	88.0363	2312	100.076	2778	98.5279	1039	108.876	2699	89.6456	2326
ENSMUSG00000049709	Nlrp10	1.58568	0.997752	2.17361	-2.14795	-1.10296	0.00105524	0.0885915	7	108921852	108930178	-1	protein_coding	NLR family, pyrin domain containing 10 [Source:MGI Symbol;Acc:MGI:2444084]	ENSMUST00000055745	0.793626	17	1.17737	32	0.877679	27	1.14234	30	2.88196	80	2.5604	27	2.0573	51	1.19476	31
ENSMUSG00000016494	Cd34	208.083	233.225	182.941	1.27467	0.350119	0.0010928	0.0912207	1	194938819	194961279	1	protein_coding	CD34 antigen [Source:MGI Symbol;Acc:MGI:88329]	ENSMUST00000016638,ENSMUST00000110815,ENSMUST00000194036,ENSMUST00000194458,ENSMUST00000195092	196.306	4205	284.297	7727	228.359	7025	223.937	5881	178.141	4945	174.771	1843	184.956	4585	193.898	5031
ENSMUSG00000020475	Pgam2	134.317	118.379	150.255	-1.26842	-0.343034	0.00110113	0.0912459	11	5801640	5803733	-1	protein_coding	phosphoglycerate mutase 2 [Source:MGI Symbol;Acc:MGI:1933118]	ENSMUST00000020768	129.688	2778	96.8383	2632	123.428	3797	123.563	3245	146.764	4074	164.055	1730	157.969	3916	132.233	3431
ENSMUSG00000047953	Gp5	1.88381	1.19128	2.57634	-2.09355	-1.06595	0.00110559	0.0912459	16	30307685	30310779	-1	protein_coding	glycoprotein 5 (platelet) [Source:MGI Symbol;Acc:MGI:1096363]	ENSMUST00000061190	1.4472	31	1.10378	30	1.30026	40	0.913872	24	2.08942	58	4.1725	44	1.65391	41	2.38952	62
ENSMUSG00000023328	Ache	16.4717	13.753	19.1905	-1.38734	-0.472317	0.00112483	0.0914519	5	137287519	137294466	1	protein_coding	acetylcholinesterase [Source:MGI Symbol;Acc:MGI:87876]	ENSMUST00000024099,ENSMUST00000085934,ENSMUST00000125195,ENSMUST00000132191,ENSMUST00000137126,ENSMUST00000138591,ENSMUST00000141123,ENSMUST00000150983,ENSMUST00000196208	12.7914	274	10.9274	297	13.8153	425	17.4778	459	18.1563	504	22.1901	234	18.0317	447	18.3839	477
ENSMUSG00000000594	Gm2a	55.9037	50.0459	61.7614	-1.23152	-0.300437	0.00112728	0.0914519	11	55098115	55113029	1	protein_coding	GM2 ganglioside activator protein [Source:MGI Symbol;Acc:MGI:95762]	ENSMUST00000000608	47.6642	1021	51.4729	1399	47.3946	1458	53.6519	1409	64.8801	1801	66.76	704	56.5153	1401	58.8902	1528
ENSMUSG00000017817	Jph2	260.132	226.721	293.542	-1.2938	-0.371617	0.00113684	0.0914519	2	163336242	163397993	-1	protein_coding	junctophilin 2 [Source:MGI Symbol;Acc:MGI:1891496]	ENSMUST00000017961,ENSMUST00000109425	221.562	4746	185.766	5049	252.089	7755	247.469	6499	284.053	7885	343.947	3627	287.175	7119	258.993	6720
ENSMUSG00000027227	Sord	31.209	27.6451	34.7729	-1.25964	-0.333011	0.00113779	0.0914519	2	122234749	122265340	1	protein_coding	sorbitol dehydrogenase [Source:MGI Symbol;Acc:MGI:98266]	ENSMUST00000110551	26.3297	564	28.3671	771	26.5254	816	29.3581	771	37.8617	1051	33.2852	351	37.1121	920	30.8325	800
ENSMUSG00000031448	Adprhl1	49.9171	42.6773	57.157	-1.33948	-0.421678	0.00113939	0.0914519	8	13221663	13254162	-1	protein_coding	ADP-ribosylhydrolase like 1 [Source:MGI Symbol;Acc:MGI:2442168]	ENSMUST00000033825,ENSMUST00000166438,ENSMUST00000168498,ENSMUST00000171619,ENSMUST00000204916	35.9466	770	55.5201	1509	38.4228	1182	40.8196	1072	61.1696	1698	54.8115	578	62.9293	1560	49.7175	1290
ENSMUSG00000102260	D330025C20Rik	1.74409	1.20812	2.28006	-1.86011	-0.895387	0.00115759	0.0915257	18	80362781	80365826	1	TEC	RIKEN cDNA D330025C20 gene [Source:MGI Symbol;Acc:MGI:3588219]	ENSMUST00000191632	1.26046	27	1.14057	31	1.36528	42	1.06618	28	2.55774	71	2.65523	28	2.0573	51	1.84995	48
ENSMUSG00000030091	Nup210	18.1846	15.2021	21.1672	-1.39274	-0.477923	0.00116205	0.0915257	6	91013068	91116829	-1	protein_coding	nucleoporin 210 [Source:MGI Symbol;Acc:MGI:1859555]	ENSMUST00000032179,ENSMUST00000113509,ENSMUST00000123340,ENSMUST00000139051,ENSMUST00000141952,ENSMUST00000142951,ENSMUST00000148397,ENSMUST00000151437,ENSMUST00000153350,ENSMUST00000203434,ENSMUST00000204740	20.0741	430	13.9076	378	12.5476	386	14.2792	375	22.6594	629	23.1384	244	20.3713	505	18.4995	480
ENSMUSG00000032010	Usp2	32.0378	27.5906	36.485	-1.32152	-0.402201	0.00116265	0.0915257	9	44067021	44095627	1	protein_coding	ubiquitin specific peptidase 2 [Source:MGI Symbol;Acc:MGI:1858178]	ENSMUST00000034508,ENSMUST00000065461,ENSMUST00000114830,ENSMUST00000175816,ENSMUST00000176022,ENSMUST00000176416,ENSMUST00000176671,ENSMUST00000177054,ENSMUST00000177422	29.9711	642	21.5973	587	26.4279	813	32.3663	850	39.4108	1094	38.6905	408	34.7321	861	33.1064	859
ENSMUSG00000029641	Rasl11a	7.57142	8.90209	6.24075	1.44508	0.531151	0.00116537	0.0915257	5	146845071	146847726	1	protein_coding	RAS-like, family 11, member A [Source:MGI Symbol;Acc:MGI:1916145]	ENSMUST00000031646,ENSMUST00000198570	8.16968	175	9.0142	245	9.36191	288	9.06256	238	5.54777	154	7.30188	77	5.4458	135	6.66754	173
ENSMUSG00000036699	Zcchc12	15.88	18.6827	13.0774	1.42345	0.509387	0.00117724	0.0919632	X	36195904	36199158	1	protein_coding	zinc finger, CCHC domain containing 12 [Source:MGI Symbol;Acc:MGI:1919943]	ENSMUST00000048067,ENSMUST00000115256,ENSMUST00000115257,ENSMUST00000115258	16.8062	360	25.0926	682	16.6109	511	16.2212	426	11.744	326	11.664	123	14.6028	362	14.2986	371
ENSMUSG00000044071	Tafa2	2.67783	3.40584	1.94982	1.73214	0.792559	0.00120107	0.0933256	10	123263996	123741204	1	protein_coding	TAFA chemokine like family member 2 [Source:MGI Symbol;Acc:MGI:2143691]	ENSMUST00000050756,ENSMUST00000218926,ENSMUST00000219723,ENSMUST00000238972	4.24823	91	2.83303	77	3.15314	97	3.38894	89	2.12544	59	1.89659	20	1.73459	43	2.04266	53
ENSMUSG00000091736	Yy2	3.12401	4.61808	1.62994	2.71616	1.44157	0.00121629	0.094008	X	157566119	157568985	-1	protein_coding	Yy2 transcription factor [Source:MGI Symbol;Acc:MGI:3837947]	ENSMUST00000065806	6.53574	140	4.26795	116	3.02312	93	4.64552	122	2.59376	72	0	0	1.61357	40	2.31244	60
ENSMUSG00000068699	Flnc	586.808	521.873	651.743	-1.2487	-0.32043	0.00122967	0.094482	6	29433256	29461883	1	protein_coding	filamin C, gamma [Source:MGI Symbol;Acc:MGI:95557]	ENSMUST00000065090,ENSMUST00000101617,ENSMUST00000148404	505.4	10826	487.466	13249	529.89	16301	564.735	14831	703.81	19537	684.101	7214	653.9	16210	565.161	14664
ENSMUSG00000025089	Gfra1	8.9187	11.0774	6.76002	1.63206	0.706693	0.00123735	0.094482	19	58235604	58455909	-1	protein_coding	glial cell line derived neurotrophic factor family receptor alpha 1 [Source:MGI Symbol;Acc:MGI:1100842]	ENSMUST00000026076,ENSMUST00000123957,ENSMUST00000129100,ENSMUST00000131877,ENSMUST00000135730,ENSMUST00000138530,ENSMUST00000140141,ENSMUST00000152507,ENSMUST00000169850	9.66356	207	12.6199	343	9.23188	284	12.7942	336	4.50306	125	5.97426	63	6.69632	166	9.86642	256
ENSMUSG00000018486	Wnt9b	9.75852	12.636	6.88104	1.84001	0.879714	0.00124227	0.094482	11	103727364	103749821	-1	protein_coding	wingless-type MMTV integration site family, member 9B [Source:MGI Symbol;Acc:MGI:1197020]	ENSMUST00000018630	5.22859	112	17.6973	481	14.5955	449	13.0227	342	5.4397	151	6.92256	73	7.26107	180	7.90084	205
ENSMUSG00000061086	Myl4	1248.57	1109.47	1387.68	-1.25071	-0.322746	0.00124896	0.094482	11	104550663	104595753	1	protein_coding	myosin, light polypeptide 4 [Source:MGI Symbol;Acc:MGI:97267]	ENSMUST00000018800,ENSMUST00000106956,ENSMUST00000106957,ENSMUST00000123074,ENSMUST00000130588,ENSMUST00000136244,ENSMUST00000153761,ENSMUST00000155271	1132.92	24268	1054.62	28664	1074.54	33056	1175.77	30878	1423.47	39514	1460.47	15401	1450.6	35960	1216.19	31556
ENSMUSG00000022487	Gtsf1	1.48764	0.879002	2.09628	-2.36381	-1.24112	0.00125476	0.094482	15	103402405	103430470	-1	protein_coding	gametocyte specific factor 1 [Source:MGI Symbol;Acc:MGI:1921424]	ENSMUST00000023129,ENSMUST00000123724,ENSMUST00000129837,ENSMUST00000136480,ENSMUST00000141364,ENSMUST00000146675,ENSMUST00000146736,ENSMUST00000147389,ENSMUST00000153930	1.12041	24	0.441512	12	1.04021	32	0.913872	24	2.0534	57	2.46557	26	2.86409	71	1.00206	26
ENSMUSG00000004951	Hspb1	237.795	206.512	269.078	-1.30199	-0.380722	0.00129975	0.0972562	5	135887919	135889563	1	protein_coding	heat shock protein 1 [Source:MGI Symbol;Acc:MGI:96240]	ENSMUST00000005077,ENSMUST00000111155	225.296	4826	166.928	4537	213.276	6561	220.548	5792	241.868	6714	324.507	3422	268.902	6666	241.033	6254
ENSMUSG00000033214	Slitrk5	26.1811	22.8192	29.5431	-1.29883	-0.377218	0.00130492	0.0972562	14	111675097	111683141	1	protein_coding	SLIT and NTRK-like family, member 5 [Source:MGI Symbol;Acc:MGI:2679448]	ENSMUST00000042767,ENSMUST00000227891	22.595	484	25.6445	697	24.6075	757	18.4298	484	32.2059	894	26.2678	277	29.367	728	30.3315	787
ENSMUSG00000037012	Hk1	383.386	332.473	434.299	-1.30606	-0.385223	0.00131516	0.0975219	10	62268855	62379908	-1	protein_coding	hexokinase 1 [Source:MGI Symbol;Acc:MGI:96103]	ENSMUST00000072357,ENSMUST00000099691,ENSMUST00000116238,ENSMUST00000130091,ENSMUST00000130422,ENSMUST00000132926,ENSMUST00000133429,ENSMUST00000134447,ENSMUST00000134877,ENSMUST00000135317,ENSMUST00000136548,ENSMUST00000139228,ENSMUST00000140383,ENSMUST00000142527,ENSMUST00000143179,ENSMUST00000143236,ENSMUST00000149534,ENSMUST00000152761,ENSMUST00000154489,ENSMUST00000161160	343.313	7354	250.668	6813	361.604	11124	374.307	9830	454.125	12606	465.234	4906	424.49	10523	393.346	10206
ENSMUSG00000018845	Unc45b	247.603	223.025	272.181	-1.22027	-0.287205	0.00133275	0.0980072	11	82910550	82943403	1	protein_coding	unc-45 myosin chaperone B [Source:MGI Symbol;Acc:MGI:2443377]	ENSMUST00000018989,ENSMUST00000108160,ENSMUST00000125499,ENSMUST00000142336,ENSMUST00000164945	234.96	5033	211.079	5737	225.856	6948	220.205	5783	291.15	8082	279.842	2951	276.929	6865	240.802	6248
ENSMUSG00000061518	Cox5b	165.348	147.865	182.831	-1.23501	-0.304524	0.00133512	0.0980072	1	36691449	36693681	1	protein_coding	cytochrome c oxidase subunit 5B [Source:MGI Symbol;Acc:MGI:88475]	ENSMUST00000081180,ENSMUST00000191790,ENSMUST00000192859,ENSMUST00000193210,ENSMUST00000193235,ENSMUST00000195151	153.497	3288	139.407	3789	154.049	4739	144.506	3795	167.514	4650	207.108	2184	192.983	4784	163.721	4248
ENSMUSG00000031290	Lrch2	48.8601	55.6664	42.0537	1.31831	0.398685	0.00136434	0.0996514	X	147470375	147554081	-1	protein_coding	leucine-rich repeats and calponin homology (CH) domain containing 2 [Source:MGI Symbol;Acc:MGI:2147870]	ENSMUST00000112819,ENSMUST00000134265,ENSMUST00000136789,ENSMUST00000137665,ENSMUST00000151730,ENSMUST00000152838	51.3523	1100	66.9994	1821	51.8806	1596	52.4334	1377	45.2828	1257	33.8542	357	39.1291	970	49.9487	1296
ENSMUSG00000074743	Thbd	30.4497	33.8859	27.0135	1.25574	0.328541	0.00137257	0.0996739	2	148404466	148408188	-1	protein_coding	thrombomodulin [Source:MGI Symbol;Acc:MGI:98736]	ENSMUST00000099270	34.6861	743	37.4917	1019	33.9694	1045	29.3962	772	25.6494	712	27.5954	291	27.7534	688	27.0556	702
ENSMUSG00000037916	Ndufv1	168.07	152.567	183.573	-1.20311	-0.266774	0.00137829	0.0996739	19	4007384	4012806	-1	protein_coding	NADH:ubiquinone oxidoreductase core subunit V1 [Source:MGI Symbol;Acc:MGI:107851]	ENSMUST00000042497,ENSMUST00000128787,ENSMUST00000129706,ENSMUST00000132747,ENSMUST00000133474,ENSMUST00000134049,ENSMUST00000134479,ENSMUST00000136921,ENSMUST00000148283,ENSMUST00000149482,ENSMUST00000150852,ENSMUST00000236203,ENSMUST00000237129,ENSMUST00000237862	155.364	3328	148.569	4038	145.987	4491	160.346	4211	188.516	5233	186.909	1971	188.788	4680	170.08	4413
ENSMUSG00000063415	Cyp26b1	35.2036	40.5625	29.8447	1.35525	0.438558	0.00143017	0.102916	6	84571414	84593908	-1	protein_coding	cytochrome P450, family 26, subfamily b, polypeptide 1 [Source:MGI Symbol;Acc:MGI:2176159]	ENSMUST00000077705,ENSMUST00000168003,ENSMUST00000204109,ENSMUST00000204146,ENSMUST00000205228	30.4846	653	48.3456	1314	39.8206	1225	43.5993	1145	27.8469	773	25.2247	266	31.505	781	34.8022	903
ENSMUSG00000049281	Scn3b	1.01509	1.43153	0.598652	2.30859	1.20701	0.00143732	0.102923	9	40269217	40291618	1	protein_coding	sodium channel, voltage-gated, type III, beta [Source:MGI Symbol;Acc:MGI:1918882]	ENSMUST00000049941,ENSMUST00000114956,ENSMUST00000171835,ENSMUST00000175873,ENSMUST00000176169,ENSMUST00000176185,ENSMUST00000176547,ENSMUST00000176634,ENSMUST00000216398	1.12041	24	2.09718	57	1.13773	35	1.37081	36	0.432294	12	0.379318	4	0.927803	23	0.655192	17
ENSMUSG00000047085	Lrrc4b	22.8779	19.6303	26.1255	-1.32597	-0.407049	0.00146745	0.104568	7	44429018	44463351	1	protein_coding	leucine rich repeat containing 4B [Source:MGI Symbol;Acc:MGI:3027390]	ENSMUST00000058667,ENSMUST00000127790,ENSMUST00000156093	21.6613	464	18.8378	512	20.5442	632	17.4778	459	21.5426	598	29.1127	307	30.3755	753	23.4713	609
ENSMUSG00000038170	Pde4dip	176.367	159.208	193.525	-1.21588	-0.282005	0.00150531	0.106496	3	97689824	97888707	-1	protein_coding	phosphodiesterase 4D interacting protein (myomegalin) [Source:MGI Symbol;Acc:MGI:1891434]	ENSMUST00000045243,ENSMUST00000090750,ENSMUST00000107038,ENSMUST00000163531,ENSMUST00000168438,ENSMUST00000175751,ENSMUST00000197791,ENSMUST00000200063,ENSMUST00000200232	148.735	3186	161.189	4381	156.584	4817	170.323	4473	213.589	5929	186.625	1968	194.597	4824	179.291	4652
ENSMUSG00000038763	Alpk3	162.809	146.18	179.438	-1.22719	-0.295361	0.00150908	0.106496	7	81057600	81105612	1	protein_coding	alpha-kinase 3 [Source:MGI Symbol;Acc:MGI:2151224]	ENSMUST00000107348,ENSMUST00000151115	140.145	3002	132.196	3593	149.14	4588	163.24	4287	189.561	5262	183.306	1933	183.786	4556	161.1	4180
ENSMUSG00000006818	Sod2	95.333	86.6467	104.019	-1.20057	-0.263714	0.00153905	0.108088	17	13006846	13040063	1	protein_coding	superoxide dismutase 2, mitochondrial [Source:MGI Symbol;Acc:MGI:98352]	ENSMUST00000007012,ENSMUST00000232726,ENSMUST00000233278,ENSMUST00000233333,ENSMUST00000233451,ENSMUST00000233791,ENSMUST00000233897,ENSMUST00000233922	92.7609	1987	83.0778	2258	81.7216	2514	89.0264	2338	109.046	3027	106.209	1120	103.43	2564	97.3923	2527
ENSMUSG00000030595	Nfkbib	12.3565	10.2064	14.5066	-1.41007	-0.495763	0.00156489	0.108829	7	28758251	28767512	-1	protein_coding	nuclear factor of kappa light polypeptide gene enhancer in B cells inhibitor, beta [Source:MGI Symbol;Acc:MGI:104752]	ENSMUST00000032815,ENSMUST00000085851,ENSMUST00000137121	11.9044	255	8.4991	231	10.3696	319	10.0526	264	12.7166	353	18.0176	190	12.2228	303	15.0694	391
ENSMUSG00000053062	Jam2	25.6176	29.3981	21.8371	1.34683	0.429569	0.00157481	0.108829	16	84774123	84825928	1	protein_coding	junction adhesion molecule 2 [Source:MGI Symbol;Acc:MGI:1933820]	ENSMUST00000098407,ENSMUST00000114195,ENSMUST00000138054,ENSMUST00000231910	23.5287	504	37.087	1008	27.9232	859	29.0535	763	18.8768	524	21.4315	226	22.0656	547	24.9744	648
ENSMUSG00000027293	Ehd4	94.1322	82.6321	105.632	-1.27903	-0.355052	0.00157735	0.108829	2	120089175	120154606	-1	protein_coding	EH-domain containing 4 [Source:MGI Symbol;Acc:MGI:1919619]	ENSMUST00000028755,ENSMUST00000148073,ENSMUST00000150240,ENSMUST00000152366	86.1318	1845	74.2108	2017	74.1151	2280	96.0708	2523	126.338	3507	104.028	1097	99.396	2464	92.7674	2407
ENSMUSG00000111824	Gm47102	1.9079	1.15421	2.66159	-2.24565	-1.16713	0.00157939	0.108829	9	105087075	105090181	1	processed_pseudogene	predicted gene, 47102 [Source:MGI Symbol;Acc:MGI:6095838]	ENSMUST00000215114	1.49388	32	0.809439	22	0.942692	29	1.37081	36	1.72918	48	4.55182	48	2.82375	70	1.54163	40
ENSMUSG00000020163	Uqcr11	73.5324	65.03	82.0348	-1.25929	-0.332615	0.00159642	0.109486	10	80402997	80406830	-1	protein_coding	ubiquinol-cytochrome c reductase, complex III subunit XI [Source:MGI Symbol;Acc:MGI:1913844]	ENSMUST00000020372,ENSMUST00000138428,ENSMUST00000141683	63.9102	1369	64.8655	1763	69.2391	2130	62.1052	1631	68.0142	1888	89.045	939	95.0393	2356	76.0408	1973
ENSMUSG00000068196	Col8a1	6.98188	8.23316	5.7306	1.43092	0.516947	0.00160653	0.109665	16	57624258	57754737	-1	protein_coding	collagen, type VIII, alpha 1 [Source:MGI Symbol;Acc:MGI:88463]	ENSMUST00000089332,ENSMUST00000232382	7.98294	171	7.28495	198	8.90681	274	8.75794	230	5.98007	166	5.40529	57	5.48614	136	6.05089	157
ENSMUSG00000091898	Tnnc1	597.325	540.55	654.1	-1.2099	-0.274888	0.00166481	0.112742	14	31208312	31211729	1	protein_coding	troponin C, cardiac/slow skeletal [Source:MGI Symbol;Acc:MGI:98779]	ENSMUST00000161399,ENSMUST00000169169,ENSMUST00000170268	532.15	11399	541.33	14713	536.359	16500	552.359	14506	637.273	17690	681.256	7184	677.095	16785	620.775	16107
ENSMUSG00000056220	Pla2g4a	18.0042	21.1437	14.8648	1.41197	0.497707	0.00167241	0.112742	1	149829618	149961290	-1	protein_coding	phospholipase A2, group IVA (cytosolic, calcium-dependent) [Source:MGI Symbol;Acc:MGI:1195256]	ENSMUST00000070200,ENSMUST00000111926,ENSMUST00000134676,ENSMUST00000142040,ENSMUST00000155438,ENSMUST00000190507	16.4794	353	26.8219	729	19.569	602	21.7045	570	14.5179	403	11.2847	119	16.6601	413	16.9964	441
ENSMUSG00000044067	Gpr22	8.76743	6.62738	10.9075	-1.66593	-0.73633	0.00168499	0.112742	12	31706867	31713947	-1	protein_coding	G protein-coupled receptor 22 [Source:MGI Symbol;Acc:MGI:1920260]	ENSMUST00000057783,ENSMUST00000174480,ENSMUST00000176710,ENSMUST00000236002	8.35641	179	4.41512	120	6.04623	186	7.69176	202	13.0769	363	6.16392	65	11.9404	296	12.4486	323
ENSMUSG00000032060	Cryab	176.576	158.065	195.088	-1.23295	-0.302119	0.00168775	0.112742	9	50751325	50756636	1	protein_coding	crystallin, alpha B [Source:MGI Symbol;Acc:MGI:88516]	ENSMUST00000034562,ENSMUST00000214609,ENSMUST00000214962,ENSMUST00000216393,ENSMUST00000216755,ENSMUST00000217475	161.059	3450	146.803	3990	160.128	4926	164.268	4314	198.639	5514	221.143	2332	194.113	4812	166.457	4319
ENSMUSG00000020684	Rasl10b	31.0201	27.3504	34.6898	-1.26504	-0.339179	0.00170241	0.112742	11	83409137	83421039	1	protein_coding	RAS-like, family 10, member B [Source:MGI Symbol;Acc:MGI:2685575]	ENSMUST00000021022,ENSMUST00000108140,ENSMUST00000164425,ENSMUST00000175848	28.057	601	23.2898	633	30.2962	932	27.7589	729	34.1152	947	37.0784	391	36.386	902	31.1794	809
ENSMUSG00000021868	Ppif	62.0778	55.0515	69.104	-1.25521	-0.327934	0.00170308	0.112742	14	25694154	25700468	1	protein_coding	peptidylprolyl isomerase F (cyclophilin F) [Source:MGI Symbol;Acc:MGI:2145814]	ENSMUST00000022419,ENSMUST00000125881,ENSMUST00000223872	61.8095	1324	46.3955	1261	51.6855	1590	60.3156	1584	71.4005	1982	71.786	757	70.7551	1754	62.4745	1621
ENSMUSG00000025190	Got1	114.534	103.411	125.657	-1.2141	-0.279882	0.00170563	0.112742	19	43499752	43524605	-1	protein_coding	glutamic-oxaloacetic transaminase 1, soluble [Source:MGI Symbol;Acc:MGI:95791]	ENSMUST00000026196,ENSMUST00000124954,ENSMUST00000132504,ENSMUST00000133325	105.786	2266	99.2666	2698	98.8526	3041	109.741	2882	130.913	3634	134.658	1420	125.173	3103	111.884	2903
ENSMUSG00000032712	Resf1	55.8971	62.0915	49.7027	1.24759	0.319143	0.00175444	0.115445	6	149309414	149335663	1	protein_coding	retroelement silencing factor 1 [Source:MGI Symbol;Acc:MGI:1914496]	ENSMUST00000046689,ENSMUST00000100765,ENSMUST00000127680,ENSMUST00000130664,ENSMUST00000137983,ENSMUST00000185930,ENSMUST00000187881,ENSMUST00000189837,ENSMUST00000189932,ENSMUST00000190785,ENSMUST00000203348	57.3745	1229	68.6551	1866	62.4777	1922	59.8586	1572	51.1548	1420	46.8458	494	43.8085	1086	57.0017	1479
ENSMUSG00000041119	Pde9a	9.36409	10.9116	7.81654	1.39363	0.478852	0.00177159	0.116051	17	31386210	31476310	1	protein_coding	phosphodiesterase 9A [Source:MGI Symbol;Acc:MGI:1277179]	ENSMUST00000047168,ENSMUST00000124902,ENSMUST00000127929,ENSMUST00000130547,ENSMUST00000131417,ENSMUST00000134525,ENSMUST00000136384,ENSMUST00000137927,ENSMUST00000141314,ENSMUST00000143549,ENSMUST00000154392,ENSMUST00000154567,ENSMUST00000155113,ENSMUST00000155395,ENSMUST00000235639,ENSMUST00000235644,ENSMUST00000235719,ENSMUST00000236077,ENSMUST00000236367,ENSMUST00000236454,ENSMUST00000236675,…	10.7373	230	11.185	304	11.2148	345	10.5095	276	6.55646	182	7.49154	79	8.43091	209	8.78728	228
ENSMUSG00000029545	Acads	75.1768	65.8427	84.5109	-1.28276	-0.359246	0.00178189	0.116205	5	115110299	115119346	-1	protein_coding	acyl-Coenzyme A dehydrogenase, short chain [Source:MGI Symbol;Acc:MGI:87868]	ENSMUST00000031524,ENSMUST00000131726,ENSMUST00000141142,ENSMUST00000153374	76.0947	1630	49.9276	1357	69.5317	2139	67.8169	1781	84.4414	2344	90.9416	959	86.0033	2132	76.6574	1989
ENSMUSG00000027276	Jag1	104.095	113.716	94.4735	1.20191	0.265327	0.00186381	0.120952	2	137081456	137116644	-1	protein_coding	jagged 1 [Source:MGI Symbol;Acc:MGI:1095416]	ENSMUST00000028735,ENSMUST00000133640	121.098	2594	118.215	3213	111.14	3419	104.41	2742	102.346	2841	88.9501	938	93.8695	2327	92.7289	2406
ENSMUSG00000025651	Uqcrc1	303.437	271.541	335.333	-1.23452	-0.303949	0.00187261	0.120952	9	108936633	108949623	1	protein_coding	ubiquinol-cytochrome c reductase core protein 1 [Source:MGI Symbol;Acc:MGI:107876]	ENSMUST00000026743,ENSMUST00000192305,ENSMUST00000192918,ENSMUST00000193332,ENSMUST00000194047,ENSMUST00000194469,ENSMUST00000195387,ENSMUST00000195738	287.9	6167	237.239	6448	274.908	8457	286.118	7514	336.613	9344	363.577	3834	344.417	8538	296.725	7699
ENSMUSG00000059430	Actg2	14.4853	16.8223	12.1482	1.38502	0.469911	0.00188541	0.120952	6	83512905	83536265	-1	protein_coding	actin, gamma 2, smooth muscle, enteric [Source:MGI Symbol;Acc:MGI:104589]	ENSMUST00000075161,ENSMUST00000121731,ENSMUST00000124933,ENSMUST00000141904,ENSMUST00000152029,ENSMUST00000205926	15.0789	323	22.002	598	14.3679	442	15.8404	416	11.2757	313	12.0434	127	13.6347	338	11.6393	302
ENSMUSG00000000631	Myo18a	255.357	229.887	280.827	-1.22148	-0.288625	0.00190381	0.120952	11	77763246	77865980	1	protein_coding	myosin XVIIIA [Source:MGI Symbol;Acc:MGI:2667185]	ENSMUST00000000645,ENSMUST00000092884,ENSMUST00000092887,ENSMUST00000100443,ENSMUST00000100794,ENSMUST00000100795,ENSMUST00000102488,ENSMUST00000108375,ENSMUST00000108376,ENSMUST00000130305,ENSMUST00000130627,ENSMUST00000130956,ENSMUST00000134196,ENSMUST00000135045,ENSMUST00000135375,ENSMUST00000142571,ENSMUST00000151373,ENSMUST00000154892,ENSMUST00000164315,ENSMUST00000164334,ENSMUST00000167856,…	223.522	4788	204.31	5553	236.291	7269	255.427	6708	296.842	8240	284.015	2995	281.608	6981	260.843	6768
ENSMUSG00000078937	Cpt1b	96.4435	83.8677	109.019	-1.3005	-0.379067	0.00190431	0.120952	15	89416405	89425863	-1	protein_coding	carnitine palmitoyltransferase 1b, muscle [Source:MGI Symbol;Acc:MGI:1098297]	ENSMUST00000109313,ENSMUST00000165419,ENSMUST00000168376,ENSMUST00000168879	94.7216	2029	63.5777	1728	88.6781	2728	88.4933	2324	124.14	3446	106.494	1123	113.716	2819	91.7268	2380
ENSMUSG00000018830	Myh11	3.96682	5.15979	2.77384	1.81886	0.863037	0.00191168	0.120952	16	14194535	14291372	-1	protein_coding	myosin, heavy polypeptide 11, smooth muscle [Source:MGI Symbol;Acc:MGI:102643]	ENSMUST00000090287,ENSMUST00000230397,ENSMUST00000230643,ENSMUST00000231567	4.80844	103	7.72646	210	4.25837	131	3.84588	101	3.78257	105	1.70693	18	2.98511	74	2.62077	68
ENSMUSG00000025150	Cbr2	1.25844	1.8225	0.694387	2.45958	1.29841	0.00191265	0.120952	11	120729489	120732114	-1	protein_coding	carbonyl reductase 2 [Source:MGI Symbol;Acc:MGI:107200]	ENSMUST00000026148,ENSMUST00000149450,ENSMUST00000154479,ENSMUST00000154565	1.30715	28	2.5019	68	1.4628	45	2.01813	53	0.540367	15	0.0948296	1	1.37154	34	0.770814	20
ENSMUSG00000030470	Csrp3	376.488	341.897	411.079	-1.20229	-0.265781	0.00197583	0.124409	7	48830398	48848033	-1	protein_coding	cysteine and glycine-rich protein 3 [Source:MGI Symbol;Acc:MGI:1330824]	ENSMUST00000032658,ENSMUST00000167786,ENSMUST00000208050,ENSMUST00000208146	349.709	7491	349.015	9486	316.452	9735	352.412	9255	408.986	11353	420.095	4430	416.261	10319	398.973	10352
ENSMUSG00000004885	Crabp2	6.15125	7.7136	4.58889	1.65639	0.728046	0.00198715	0.124585	3	87948666	87953376	1	protein_coding	cellular retinoic acid binding protein II [Source:MGI Symbol;Acc:MGI:88491]	ENSMUST00000005019,ENSMUST00000163040	10.8773	233	7.87363	214	6.69636	206	5.40708	142	4.68318	130	3.50869	37	4.07427	101	6.08943	158
ENSMUSG00000036199	Ndufa13	85.2637	75.204	95.3235	-1.26572	-0.339955	0.00206897	0.129161	8	69894180	69902558	-1	protein_coding	NADH:ubiquinone oxidoreductase subunit A13 [Source:MGI Symbol;Acc:MGI:1914434]	ENSMUST00000110167	75.6746	1621	72.8863	1981	81.2015	2498	71.0535	1866	80.4787	2234	104.218	1099	113.273	2808	83.325	2162
ENSMUSG00000004328	Hif3a	105.464	96.1505	114.778	-1.19309	-0.2547	0.00208576	0.129353	7	17031507	17062427	-1	protein_coding	hypoxia inducible factor 3, alpha subunit [Source:MGI Symbol;Acc:MGI:1859778]	ENSMUST00000037762,ENSMUST00000108492,ENSMUST00000139224,ENSMUST00000153833	95.2351	2040	91.9817	2500	92.7089	2852	104.676	2749	119.709	3323	119.011	1255	111.014	2752	109.378	2838
ENSMUSG00000004843	Chmp2b	53.2914	60.9592	45.6237	1.33329	0.414988	0.00208977	0.129353	16	65539128	65562726	-1	protein_coding	charged multivesicular body protein 2B [Source:MGI Symbol;Acc:MGI:1916192]	ENSMUST00000004965,ENSMUST00000231259	47.0107	1007	66.7787	1815	60.3648	1857	69.6827	1830	40.1673	1115	38.2163	403	48.6895	1207	55.4215	1438
ENSMUSG00000039873	Neurl2	15.8232	13.2752	18.3711	-1.37149	-0.45574	0.00213252	0.131442	2	164830732	164833456	-1	protein_coding	neuralized E3 ubiquitin protein ligase 2 [Source:MGI Symbol;Acc:MGI:3043305]	ENSMUST00000042775	12.0444	258	11.4425	311	13.3927	412	16.2212	426	15.3464	426	22.6643	239	18.5157	459	16.9579	440
ENSMUSG00000033735	Spr	34.6469	30.9198	38.3741	-1.236	-0.305674	0.00217921	0.133756	6	85130176	85137766	-1	protein_coding	sepiapterin reductase [Source:MGI Symbol;Acc:MGI:103078]	ENSMUST00000045986,ENSMUST00000174286,ENSMUST00000174769,ENSMUST00000204757	31.9785	685	28.8087	783	32.7342	1007	30.1578	792	36.5288	1014	42.6733	450	39.4922	979	34.8022	903
ENSMUSG00000039474	Wfs1	35.2734	30.8625	39.6843	-1.2839	-0.360528	0.00219168	0.133959	5	36966104	36989205	-1	protein_coding	wolframin ER transmembrane glycoprotein [Source:MGI Symbol;Acc:MGI:1328355]	ENSMUST00000043964,ENSMUST00000166339,ENSMUST00000167937	34.2193	733	24.7247	672	30.4262	936	34.0798	895	41.6443	1156	43.3371	457	38.645	958	35.1106	911
ENSMUSG00000031818	Cox4i1	355.524	320.763	390.284	-1.21631	-0.282515	0.0022214	0.134777	8	120668222	120674207	1	protein_coding	cytochrome c oxidase subunit 4I1 [Source:MGI Symbol;Acc:MGI:88473]	ENSMUST00000034276,ENSMUST00000180856,ENSMUST00000181026,ENSMUST00000181172,ENSMUST00000181586,ENSMUST00000181795,ENSMUST00000181847	337.618	7232	289.963	7881	335.046	10307	320.426	8415	370.512	10285	422.655	4457	400.408	9926	367.563	9537
ENSMUSG00000020182	Ddc	31.1796	27.1803	35.1789	-1.30273	-0.381543	0.00222386	0.134777	11	11814101	11898144	-1	protein_coding	dopa decarboxylase [Source:MGI Symbol;Acc:MGI:94876]	ENSMUST00000066237,ENSMUST00000109659,ENSMUST00000122971,ENSMUST00000134121,ENSMUST00000134401,ENSMUST00000136810,ENSMUST00000145033,ENSMUST00000146359,ENSMUST00000155690,ENSMUST00000178704	25.8162	553	27.0058	734	27.9882	861	27.9112	733	35.9524	998	25.3195	267	40.0166	992	39.4271	1023
ENSMUSG00000026564	Dusp27	97.1476	88.7824	105.513	-1.18902	-0.249772	0.00223329	0.134777	1	166098148	166127922	-1	protein_coding	dual specificity phosphatase 27 (putative) [Source:MGI Symbol;Acc:MGI:2685055]	ENSMUST00000085992,ENSMUST00000192369	84.4045	1808	88.8175	2414	87.7029	2698	94.205	2474	113.045	3138	102.416	1080	105.729	2621	100.861	2617
ENSMUSG00000109967	Gm45883	8.51515	6.54339	10.4869	-1.5809	-0.660747	0.00224198	0.134777	11	90188108	90267581	1	lncRNA	predicted gene 45883 [Source:MGI Symbol;Acc:MGI:5804998]	ENSMUST00000210131,ENSMUST00000211334	6.48906	139	5.96041	162	6.79388	209	6.9302	182	9.36637	260	15.1727	160	10.9723	272	6.43629	167
ENSMUSG00000039899	Fgl2	25.0471	21.7581	28.3362	-1.30395	-0.382891	0.00226154	0.135396	5	21372642	21378374	1	protein_coding	fibrinogen-like protein 2 [Source:MGI Symbol;Acc:MGI:103266]	ENSMUST00000035799	21.1478	453	19.6841	535	19.9266	613	26.2738	690	33.5028	930	27.7851	293	24.8087	615	27.2483	707
ENSMUSG00000046329	Slc25a23	49.9402	44.8763	55.0041	-1.226	-0.293954	0.00231242	0.137877	17	57043711	57059863	-1	protein_coding	solute carrier family 25 (mitochondrial carrier; phosphate carrier), member 23 [Source:MGI Symbol;Acc:MGI:1914222]	ENSMUST00000040280,ENSMUST00000163442,ENSMUST00000165187,ENSMUST00000170015,ENSMUST00000171128,ENSMUST00000171528	44.303	949	42.2748	1149	44.1115	1357	48.816	1282	56.9907	1582	54.4322	574	60.1862	1492	48.4071	1256
ENSMUSG00000030096	Slc6a6	71.747	62.3343	81.1596	-1.30322	-0.382083	0.00233698	0.138289	6	91684053	91759066	1	protein_coding	solute carrier family 6 (neurotransmitter transporter, taurine), member 6 [Source:MGI Symbol;Acc:MGI:98488]	ENSMUST00000032185,ENSMUST00000205443,ENSMUST00000205477,ENSMUST00000205480,ENSMUST00000205663,ENSMUST00000205764,ENSMUST00000205828,ENSMUST00000206451,ENSMUST00000206545,ENSMUST00000206835,ENSMUST00000206988	68.8587	1475	50.2956	1367	59.1295	1819	71.0535	1866	99.8599	2772	78.0447	823	76.2816	1891	70.4524	1828
ENSMUSG00000040265	Dnm3	2.82994	3.5847	2.07519	1.70186	0.767116	0.00233827	0.138289	1	161982453	162478034	-1	protein_coding	dynamin 3 [Source:MGI Symbol;Acc:MGI:1341299]	ENSMUST00000070330,ENSMUST00000086074,ENSMUST00000159763,ENSMUST00000160173,ENSMUST00000160665,ENSMUST00000161155,ENSMUST00000161539,ENSMUST00000161894,ENSMUST00000162330,ENSMUST00000193110,ENSMUST00000195403,ENSMUST00000195768	3.64134	78	4.19436	114	3.38069	104	3.1224	82	1.7652	49	1.70693	18	1.97662	49	2.85201	74
ENSMUSG00000053965	Pde5a	21.2316	23.7037	18.7594	1.25949	0.332845	0.00236887	0.139534	3	122728947	122859374	1	protein_coding	phosphodiesterase 5A, cGMP-specific [Source:MGI Symbol;Acc:MGI:2651499]	ENSMUST00000066728,ENSMUST00000198314,ENSMUST00000199253,ENSMUST00000200389	23.6687	507	26.9322	732	22.8522	703	21.3618	561	19.5973	544	17.7331	187	18.4754	458	19.2318	499
ENSMUSG00000027544	Nfatc2	10.5919	8.88218	12.3016	-1.3874	-0.472383	0.00240134	0.140879	2	168476410	168601657	-1	protein_coding	nuclear factor of activated T cells, cytoplasmic, calcineurin dependent 2 [Source:MGI Symbol;Acc:MGI:102463]	ENSMUST00000029057,ENSMUST00000074618,ENSMUST00000099067,ENSMUST00000109184,ENSMUST00000137451,ENSMUST00000138546,ENSMUST00000140137,ENSMUST00000151292,ENSMUST00000171689	10.6906	229	7.87363	214	8.54924	263	8.41524	221	13.6533	379	12.5175	132	12.7069	315	10.3289	268
ENSMUSG00000030513	Pcsk6	48.445	43.5744	53.3156	-1.22374	-0.291293	0.00241154	0.140911	7	65861734	66050386	1	protein_coding	proprotein convertase subtilisin/kexin type 6 [Source:MGI Symbol;Acc:MGI:102897]	ENSMUST00000055576,ENSMUST00000098391,ENSMUST00000176199,ENSMUST00000176209,ENSMUST00000177272,ENSMUST00000177369	40.9418	877	42.3851	1152	46.4194	1428	44.5513	1170	58.792	1632	52.4408	553	46.9549	1164	55.0746	1429
ENSMUSG00000021451	Sema4d	18.7145	16.3199	21.1091	-1.29105	-0.368543	0.00244191	0.141877	13	51685529	51793747	-1	protein_coding	sema domain, immunoglobulin domain (Ig), transmembrane domain (TM) and short cytoplasmic domain, (semaphorin) 4D [Source:MGI Symbol;Acc:MGI:109244]	ENSMUST00000021900,ENSMUST00000110039,ENSMUST00000110040,ENSMUST00000110042,ENSMUST00000125511,ENSMUST00000138228,ENSMUST00000139018,ENSMUST00000139858,ENSMUST00000139865,ENSMUST00000143396,ENSMUST00000146238,ENSMUST00000146922,ENSMUST00000150662,ENSMUST00000155896	17.1797	368	15.0114	408	16.4483	506	16.6401	437	23.4159	650	22.3798	236	21.2588	527	17.3818	451
ENSMUSG00000019880	Rspo3	74.9423	83.4662	66.4185	1.25874	0.331984	0.0024475	0.141877	10	29452416	29535867	-1	protein_coding	R-spondin 3 [Source:MGI Symbol;Acc:MGI:1920030]	ENSMUST00000092623,ENSMUST00000215256	74.2274	1590	87.0514	2366	84.5497	2601	88.0363	2312	59.8367	1661	71.6912	756	55.8699	1385	78.2761	2031
ENSMUSG00000031137	Fgf13	22.4442	19.6936	25.1947	-1.27667	-0.352386	0.00246705	0.142446	X	59062145	59568071	-1	protein_coding	fibroblast growth factor 13 [Source:MGI Symbol;Acc:MGI:109178]	ENSMUST00000033473,ENSMUST00000119306,ENSMUST00000119833,ENSMUST00000123660,ENSMUST00000124402,ENSMUST00000131319,ENSMUST00000138503,ENSMUST00000145767,ENSMUST00000150413	19.6072	420	19.3529	526	18.5288	570	21.2856	559	28.6755	796	27.0264	285	21.2588	527	23.8181	618
ENSMUSG00000025776	Crispld1	21.9452	24.7592	19.1312	1.29045	0.367872	0.0024804	0.142652	1	17727045	17766344	1	protein_coding	cysteine-rich secretory protein LCCL domain containing 1 [Source:MGI Symbol;Acc:MGI:1934666]	ENSMUST00000095075,ENSMUST00000159958,ENSMUST00000160305	22.8284	489	28.22	767	23.0472	709	24.9411	655	21.3265	592	18.0176	190	16.1761	401	21.0047	545
ENSMUSG00000035236	Scai	35.8378	40.78	30.8957	1.31332	0.393217	0.00250736	0.143453	2	39066214	39190734	-1	protein_coding	suppressor of cancer cell invasion [Source:MGI Symbol;Acc:MGI:2443716]	ENSMUST00000038874,ENSMUST00000131225,ENSMUST00000142872,ENSMUST00000147433,ENSMUST00000157038,ENSMUST00000203399,ENSMUST00000203872,ENSMUST00000204093,ENSMUST00000204404,ENSMUST00000204500	37.7673	809	49.8541	1355	37.3826	1150	38.1161	1001	32.4941	902	24.8454	262	29.2056	724	37.0376	961
ENSMUSG00000021458	Aopep	37.19	41.2178	33.1622	1.24056	0.310989	0.00251537	0.143453	13	62964893	63326096	1	protein_coding	aminopeptidase O [Source:MGI Symbol;Acc:MGI:1919311]	ENSMUST00000021911,ENSMUST00000091560,ENSMUST00000159152,ENSMUST00000220457,ENSMUST00000220485,ENSMUST00000220563,ENSMUST00000220670,ENSMUST00000220863,ENSMUST00000220884,ENSMUST00000220885,ENSMUST00000221108,ENSMUST00000221164,ENSMUST00000221364,ENSMUST00000221501,ENSMUST00000221676,ENSMUST00000221820,ENSMUST00000221938,ENSMUST00000222181,ENSMUST00000222282,ENSMUST00000222680,ENSMUST00000222721,…	42.8091	917	46.2484	1257	38.8779	1196	36.9357	970	31.0171	861	31.5783	333	35.1355	871	34.9179	906
ENSMUSG00000078591	Hs3st4	1.57814	0.99939	2.15689	-2.1766	-1.12208	0.00252378	0.143453	7	123982869	124398989	1	protein_coding	heparan sulfate (glucosamine) 3-O-sulfotransferase 4 [Source:MGI Symbol;Acc:MGI:1333792]	ENSMUST00000106437	0.560207	12	0.662268	18	1.13773	35	1.63735	43	3.02606	84	1.32761	14	2.50104	62	1.77287	46
ENSMUSG00000039087	Rreb1	59.9307	54.387	65.4744	-1.2008	-0.263992	0.00254574	0.14414	13	37778400	37952005	1	protein_coding	ras responsive element binding protein 1 [Source:MGI Symbol;Acc:MGI:2443664]	ENSMUST00000037232,ENSMUST00000110237,ENSMUST00000110238,ENSMUST00000122842,ENSMUST00000124268,ENSMUST00000124373,ENSMUST00000128570,ENSMUST00000138043,ENSMUST00000138110,ENSMUST00000149745,ENSMUST00000162849	52.4727	1124	51.8409	1409	56.0414	1724	57.1932	1502	66.1049	1835	71.0274	749	62.4452	1548	62.3203	1617
ENSMUSG00000026208	Des	595.743	515.756	675.73	-1.3101	-0.389681	0.00260649	0.146072	1	75360329	75368579	1	protein_coding	desmin [Source:MGI Symbol;Acc:MGI:94885]	ENSMUST00000027409,ENSMUST00000125948,ENSMUST00000144894	582.615	12480	407.773	11083	462.894	14240	609.743	16013	734.179	20380	736.447	7766	641.233	15896	591.06	15336
ENSMUSG00000031903	Pla2g15	16.0065	13.8951	18.118	-1.29793	-0.376208	0.00260692	0.146072	8	106150399	106164715	1	protein_coding	phospholipase A2, group XV [Source:MGI Symbol;Acc:MGI:2178076]	ENSMUST00000034377,ENSMUST00000212059,ENSMUST00000212116,ENSMUST00000212963	13.585	291	11.8472	322	15.8307	487	14.3173	376	17.5439	487	19.4401	205	18.8384	467	16.6496	432
ENSMUSG00000054196	Cthrc1	85.6387	96.6422	74.6351	1.29649	0.374616	0.00260986	0.146072	15	39076932	39087121	1	protein_coding	collagen triple helix repeat containing 1 [Source:MGI Symbol;Acc:MGI:1915838]	ENSMUST00000067072,ENSMUST00000132192,ENSMUST00000144800,ENSMUST00000226433	77.6353	1663	119.87	3258	95.2769	2931	93.7861	2463	61.746	1714	79.7517	841	74.1033	1837	82.9396	2152
ENSMUSG00000039640	Mrpl12	94.9944	86.8892	103.1	-1.18506	-0.244957	0.00265267	0.147479	11	120484613	120489065	1	protein_coding	mitochondrial ribosomal protein L12 [Source:MGI Symbol;Acc:MGI:1926273]	ENSMUST00000043627,ENSMUST00000137619	87.3922	1872	85.2854	2318	87.8329	2702	87.0463	2286	101.301	2812	109.244	1152	107.545	2666	94.3091	2447
ENSMUSG00000030785	Cox6a2	69.114	59.7653	78.4626	-1.30876	-0.3882	0.00265557	0.147479	7	128205435	128206387	-1	protein_coding	cytochrome c oxidase subunit 6A2 [Source:MGI Symbol;Acc:MGI:104649]	ENSMUST00000033049	51.399	1101	67.956	1847	67.1587	2066	52.5476	1380	63.4031	1760	95.8727	1011	81.8484	2029	72.7263	1887
ENSMUSG00000035637	Grhpr	41.4869	37.113	45.8609	-1.22897	-0.297446	0.00266528	0.147479	4	44981395	44990734	1	protein_coding	glyoxylate reductase/hydroxypyruvate reductase [Source:MGI Symbol;Acc:MGI:1923488]	ENSMUST00000045078,ENSMUST00000128973,ENSMUST00000143589,ENSMUST00000150394,ENSMUST00000151148,ENSMUST00000151631	35.6198	763	36.5719	994	38.7154	1191	37.5449	986	43.3014	1202	53.2942	562	45.301	1123	41.5469	1078
ENSMUSG00000021313	Ryr2	214.701	187.109	242.293	-1.29576	-0.373796	0.0026786	0.147657	13	11553102	12106945	-1	protein_coding	ryanodine receptor 2, cardiac [Source:MGI Symbol;Acc:MGI:99685]	ENSMUST00000021750,ENSMUST00000170156,ENSMUST00000220597,ENSMUST00000220712,ENSMUST00000221018,ENSMUST00000221341,ENSMUST00000221527,ENSMUST00000221609,ENSMUST00000221890,ENSMUST00000221916,ENSMUST00000221941,ENSMUST00000222113,ENSMUST00000222386,ENSMUST00000222788	172.824	3702	168.106	4569	195.755	6022	211.752	5561	309.919	8603	201.134	2121	227.07	5629	231.051	5995
ENSMUSG00000069171	Nr2f1	20.1309	22.3779	17.8839	1.25209	0.324338	0.00271281	0.148488	13	78188973	78199757	-1	protein_coding	nuclear receptor subfamily 2, group F, member 1 [Source:MGI Symbol;Acc:MGI:1352451]	ENSMUST00000091458,ENSMUST00000125176,ENSMUST00000127137,ENSMUST00000135284,ENSMUST00000150498,ENSMUST00000224798	24.4624	524	21.7445	591	20.3816	627	22.923	602	16.8955	469	18.4918	195	17.2249	427	18.9235	491
ENSMUSG00000033065	Pfkm	129.588	118.593	140.582	-1.18577	-0.245827	0.00271879	0.148488	15	98092589	98132451	1	protein_coding	phosphofructokinase, muscle [Source:MGI Symbol;Acc:MGI:97548]	ENSMUST00000051226,ENSMUST00000163507,ENSMUST00000229280,ENSMUST00000229344,ENSMUST00000230445	115.263	2469	124.175	3375	116.244	3576	118.689	3117	137.758	3824	136.649	1441	151.797	3763	136.126	3532
ENSMUSG00000035681	Kcnc2	2.30428	3.08582	1.52275	1.96291	0.972994	0.00273155	0.148488	10	112271121	112467024	1	protein_coding	potassium voltage gated channel, Shaw-related subfamily, member 2 [Source:MGI Symbol;Acc:MGI:96668]	ENSMUST00000092175,ENSMUST00000218445,ENSMUST00000218827,ENSMUST00000219301,ENSMUST00000219607	2.6143	56	4.26795	116	2.79557	86	2.66546	70	1.477	41	0.758637	8	2.62205	65	1.2333	32
ENSMUSG00000024423	Impact	54.9965	60.8224	49.1707	1.23395	0.303282	0.00273801	0.148488	18	12955852	12992950	1	protein_coding	impact, RWD domain protein [Source:MGI Symbol;Acc:MGI:1098233]	ENSMUST00000025290,ENSMUST00000234035,ENSMUST00000234369,ENSMUST00000234409,ENSMUST00000234488,ENSMUST00000234763,ENSMUST00000234793,ENSMUST00000235053,ENSMUST00000235079	58.0747	1244	70.0532	1904	55.6838	1713	59.4778	1562	53.1001	1474	44.9492	474	45.9868	1140	52.6466	1366
ENSMUSG00000025204	Ndufb8	128.512	117.235	139.788	-1.19234	-0.25379	0.00274451	0.148488	19	44548572	44555440	-1	protein_coding	NADH:ubiquinone oxidoreductase subunit B8 [Source:MGI Symbol;Acc:MGI:1914514]	ENSMUST00000026222,ENSMUST00000164543,ENSMUST00000166557,ENSMUST00000167027,ENSMUST00000168083,ENSMUST00000168474,ENSMUST00000169181,ENSMUST00000169304,ENSMUST00000171415	120.584	2583	106.772	2902	120.535	3708	121.05	3179	134.696	3739	140.063	1477	149.578	3708	134.815	3498
ENSMUSG00000035458	Tnni3	230.428	206.696	254.16	-1.22905	-0.297546	0.00275899	0.148721	7	4518305	4524229	-1	protein_coding	troponin I, cardiac 3 [Source:MGI Symbol;Acc:MGI:98783]	ENSMUST00000098859,ENSMUST00000126873,ENSMUST00000127736,ENSMUST00000132621,ENSMUST00000140424,ENSMUST00000150166,ENSMUST00000154913,ENSMUST00000209148	180.433	3865	224.251	6095	225.921	6950	196.178	5152	237.509	6593	263.626	2780	278.018	6892	237.488	6162
ENSMUSG00000060510	Zfp266	117.267	130.733	103.802	1.2581	0.331243	0.00278713	0.14911	9	20495068	20521417	-1	protein_coding	zinc finger protein 266 [Source:MGI Symbol;Acc:MGI:1924769]	ENSMUST00000068296,ENSMUST00000174462,ENSMUST00000213275,ENSMUST00000213418,ENSMUST00000215908,ENSMUST00000217488	123.712	2650	160.968	4375	115.984	3568	122.268	3211	106.849	2966	93.9761	991	98.9522	2453	115.429	2995
ENSMUSG00000039904	Gpr37	1.63548	2.14791	1.12304	1.84257	0.881719	0.0027897	0.14911	6	25665878	25690729	-1	protein_coding	G protein-coupled receptor 37 [Source:MGI Symbol;Acc:MGI:1313297]	ENSMUST00000054867,ENSMUST00000200812	2.33419	50	1.76605	48	1.78786	55	2.70354	71	1.36893	38	0.758637	8	1.16984	29	1.19476	31
ENSMUSG00000075307	Klhl41	12.4269	10.7219	14.1319	-1.32432	-0.405249	0.00279684	0.14911	2	69670120	69684230	1	protein_coding	kelch-like 41 [Source:MGI Symbol;Acc:MGI:2683854]	ENSMUST00000100050	11.3909	244	10.2284	278	9.65447	297	11.6138	305	15.1303	420	13.1813	139	15.6516	388	12.5643	326
ENSMUSG00000040752	Myh6	2017.61	1722.91	2312.32	-1.34211	-0.424502	0.00283557	0.150087	14	54941921	54966927	-1	protein_coding	myosin, heavy polypeptide 6, cardiac muscle, alpha [Source:MGI Symbol;Acc:MGI:97255]	ENSMUST00000081857,ENSMUST00000111456,ENSMUST00000124930,ENSMUST00000131892,ENSMUST00000226297,ENSMUST00000227905,ENSMUST00000228731	2015.72	43178	1278.95	34761	1532.78	47153	2064.17	54209	2450.24	68016	2429.15	25616	2303.53	57104	2066.36	53615
ENSMUSG00000021773	Comtd1	8.87849	7.05803	10.699	-1.4972	-0.58227	0.00283571	0.150087	14	21845855	21848977	-1	protein_coding	catechol-O-methyltransferase domain containing 1 [Source:MGI Symbol;Acc:MGI:1916406]	ENSMUST00000022295,ENSMUST00000124549,ENSMUST00000152905,ENSMUST00000177527	8.16968	175	5.77645	157	7.73657	238	6.54942	172	9.43842	262	14.6986	155	10.4882	260	8.17063	212
ENSMUSG00000034664	Itga2b	13.3834	10.8334	15.9333	-1.45489	-0.540912	0.00286615	0.150537	11	102453297	102470122	-1	protein_coding	integrin alpha 2b [Source:MGI Symbol;Acc:MGI:96601]	ENSMUST00000103086,ENSMUST00000124767,ENSMUST00000128752,ENSMUST00000130433,ENSMUST00000130757,ENSMUST00000131247,ENSMUST00000134735,ENSMUST00000145925,ENSMUST00000149519,ENSMUST00000151625	11.9978	257	9.97081	271	12.6451	389	8.71986	229	11.8521	329	22.0953	233	14.5625	361	15.2236	395
ENSMUSG00000045160	Bola3	31.016	27.3248	34.7073	-1.26766	-0.342162	0.00287507	0.150537	6	83349147	83360136	1	protein_coding	bolA-like 3 (E. coli) [Source:MGI Symbol;Acc:MGI:1925903]	ENSMUST00000055875,ENSMUST00000120040,ENSMUST00000122216,ENSMUST00000127769,ENSMUST00000133122,ENSMUST00000134765,ENSMUST00000136501,ENSMUST00000148875,ENSMUST00000151329	32.9121	705	26.5643	722	25.4527	783	24.3699	640	33.899	941	38.6905	408	35.1758	872	31.0638	806
ENSMUSG00000019890	Nts	8.65222	11.0141	6.29036	1.74808	0.805771	0.00287761	0.150537	10	102481756	102490486	-1	protein_coding	neurotensin [Source:MGI Symbol;Acc:MGI:1328351]	ENSMUST00000020040	7.65616	164	17.918	487	11.2473	346	7.23482	190	4.79126	133	5.68977	60	5.97021	148	8.7102	226
ENSMUSG00000026260	Ndufa10	155.073	141.095	169.051	-1.19737	-0.25987	0.00288544	0.150537	1	92439010	92473860	-1	protein_coding	NADH:ubiquinone oxidoreductase subunit A10 [Source:MGI Symbol;Acc:MGI:1914523]	ENSMUST00000027478,ENSMUST00000153897,ENSMUST00000185251,ENSMUST00000185466,ENSMUST00000187098,ENSMUST00000187141,ENSMUST00000189503,ENSMUST00000189582	146.307	3134	127.45	3464	139.681	4297	150.941	3964	169.315	4700	180.556	1904	167.892	4162	158.441	4111
ENSMUSG00000057123	Gja5	29.9837	24.4232	35.5441	-1.45824	-0.544229	0.00290562	0.151051	3	96904693	97077416	1	protein_coding	gap junction protein, alpha 5 [Source:MGI Symbol;Acc:MGI:95716]	ENSMUST00000072600,ENSMUST00000132256,ENSMUST00000199597	30.2978	649	20.4935	557	21.3894	658	25.5123	670	45.3909	1260	32.5265	343	41.7512	1035	22.5078	584
ENSMUSG00000045312	Lhfpl2	85.335	93.2006	77.4694	1.20358	0.267332	0.00291763	0.151137	13	94057796	94195409	1	protein_coding	lipoma HMGIC fusion partner-like 2 [Source:MGI Symbol;Acc:MGI:2145236]	ENSMUST00000054274,ENSMUST00000118195,ENSMUST00000120051,ENSMUST00000121618,ENSMUST00000131595,ENSMUST00000144838,ENSMUST00000156071,ENSMUST00000221096,ENSMUST00000223423	86.692	1857	104.969	2853	93.0664	2863	88.0744	2313	73.1297	2030	77.9499	822	75.4344	1870	83.3635	2163
ENSMUSG00000022477	Aco2	569.69	517.388	621.992	-1.20212	-0.265576	0.00294295	0.151621	15	81872309	81915133	1	protein_coding	aconitase 2, mitochondrial [Source:MGI Symbol;Acc:MGI:87880]	ENSMUST00000023116,ENSMUST00000126352,ENSMUST00000135198,ENSMUST00000144324,ENSMUST00000155704,ENSMUST00000157003,ENSMUST00000229068,ENSMUST00000231075,ENSMUST00000231091	503.766	10791	531.801	14454	508.013	15628	525.971	13813	651.647	18089	631.091	6655	636.715	15784	568.514	14751
ENSMUSG00000032724	Abtb2	39.4337	35.2162	43.6513	-1.23956	-0.309832	0.00294773	0.151621	2	103566310	103718423	1	protein_coding	ankyrin repeat and BTB (POZ) domain containing 2 [Source:MGI Symbol;Acc:MGI:2139365]	ENSMUST00000076212,ENSMUST00000131122,ENSMUST00000138580	36.6935	786	29.986	815	33.9369	1044	40.2484	1057	45.7151	1269	44.4751	469	42.5983	1056	41.8166	1085
ENSMUSG00000068697	Myoz1	5.94044	4.82641	7.05446	-1.46662	-0.552492	0.00296192	0.151817	14	20649107	20656540	-1	protein_coding	myozenin 1 [Source:MGI Symbol;Acc:MGI:1929471]	ENSMUST00000090469,ENSMUST00000224436,ENSMUST00000224472,ENSMUST00000225231	4.38828	94	4.41512	120	4.48591	138	6.01632	158	7.88936	219	6.54324	69	7.50311	186	6.28213	163
ENSMUSG00000081999	Gm13461	85.3022	93.8439	76.7605	1.21951	0.286296	0.00300477	0.15303	2	41987473	41988829	-1	processed_pseudogene	predicted gene 13461 [Source:MGI Symbol;Acc:MGI:3650103]	ENSMUST00000120980	97.6627	2092	99.0826	2693	87.0527	2678	91.5776	2405	85.306	2368	68.3721	721	69.3836	1720	83.9802	2179
ENSMUSG00000063253	Scoc	51.0311	56.5966	45.4656	1.24073	0.311189	0.00300654	0.15303	8	83430084	83458391	-1	protein_coding	short coiled-coil protein [Source:MGI Symbol;Acc:MGI:1927654]	ENSMUST00000081506,ENSMUST00000167525,ENSMUST00000212031,ENSMUST00000212449,ENSMUST00000212473,ENSMUST00000212500,ENSMUST00000212849,ENSMUST00000212871,ENSMUST00000212905,ENSMUST00000212947	52.2859	1120	65.0862	1769	53.1158	1634	55.8985	1468	45.8592	1273	39.6388	418	44.3732	1100	51.9914	1349
ENSMUSG00000018770	Atp5g3	439.401	397.865	480.937	-1.20851	-0.273225	0.00304444	0.15408	2	73908447	73911326	-1	protein_coding	ATP synthase, H+ transporting, mitochondrial F0 complex, subunit C3 (subunit 9) [Source:MGI Symbol;Acc:MGI:2442035]	ENSMUST00000018914,ENSMUST00000111996,ENSMUST00000131045,ENSMUST00000142768,ENSMUST00000155474	418.521	8965	364.762	9914	386.081	11877	422.095	11085	472.641	13120	520.14	5485	474.027	11751	456.938	11856
ENSMUSG00000037419	Endod1	31.172	34.184	28.1599	1.21316	0.278771	0.00304827	0.15408	9	14353990	14381507	-1	protein_coding	endonuclease domain containing 1 [Source:MGI Symbol;Acc:MGI:1919196]	ENSMUST00000167549,ENSMUST00000213403,ENSMUST00000214236	34.5928	741	36.0936	981	34.7496	1069	31.3001	822	28.5674	793	27.7851	293	28.9233	717	27.3639	710
ENSMUSG00000032028	Nxpe2	1.02124	1.35775	0.68473	1.96577	0.975093	0.00307562	0.154613	9	48318006	48353454	-1	protein_coding	neurexophilin and PC-esterase domain family, member 2 [Source:MGI Symbol;Acc:MGI:1925502]	ENSMUST00000034527,ENSMUST00000135457,ENSMUST00000137976,ENSMUST00000142667,ENSMUST00000149185	1.63394	35	1.39812	38	1.33277	41	1.06618	28	0.576392	16	0.663807	7	0.766446	19	0.732273	19
ENSMUSG00000031503	Col4a2	497.705	445.424	549.986	-1.23456	-0.303992	0.00307999	0.154613	8	11312805	11449287	1	protein_coding	collagen, type IV, alpha 2 [Source:MGI Symbol;Acc:MGI:88455]	ENSMUST00000033899,ENSMUST00000145295,ENSMUST00000146219	447.558	9587	415.794	11301	454.247	13974	464.095	12188	610.795	16955	586.711	6187	540.99	13411	461.448	11973
ENSMUSG00000002980	Bcam	206.693	186.735	226.651	-1.21264	-0.278148	0.00311953	0.15594	7	19756131	19771016	-1	protein_coding	basal cell adhesion molecule [Source:MGI Symbol;Acc:MGI:1929940]	ENSMUST00000003061,ENSMUST00000133271,ENSMUST00000133427,ENSMUST00000135632,ENSMUST00000155244	177.165	3795	195.479	5313	198.453	6105	175.844	4618	213.985	5940	250.35	2640	238.93	5923	203.341	5276
ENSMUSG00000038267	Slc22a23	25.1547	21.2616	29.0477	-1.36976	-0.453926	0.00312776	0.15594	13	34179158	34345182	-1	protein_coding	solute carrier family 22, member 23 [Source:MGI Symbol;Acc:MGI:1920352]	ENSMUST00000040336,ENSMUST00000128392,ENSMUST00000143353,ENSMUST00000145038,ENSMUST00000148390	22.7817	488	17.035	463	19.1464	589	26.0834	685	37.5015	1041	26.7419	282	28.3989	704	23.5484	611
ENSMUSG00000031738	Irx6	4.47295	3.10346	5.84244	-1.86959	-0.902725	0.0031824	0.158124	8	92674288	92680956	1	protein_coding	Iroquois homeobox 6 [Source:MGI Symbol;Acc:MGI:1927642]	ENSMUST00000034185,ENSMUST00000167261	4.38828	94	2.17077	59	2.27546	70	3.57933	94	6.98875	194	8.345	88	4.76003	118	3.27596	85
ENSMUSG00000000088	Cox5a	159.818	144.218	175.419	-1.21558	-0.281641	0.00325638	0.161252	9	57521274	57532426	1	protein_coding	cytochrome c oxidase subunit 5A [Source:MGI Symbol;Acc:MGI:88474]	ENSMUST00000000090,ENSMUST00000213678,ENSMUST00000214154	153.683	3292	121.269	3296	147.97	4552	153.949	4043	175.223	4864	190.323	2007	168.941	4188	167.189	4338
ENSMUSG00000054115	Skp2	70.4915	77.0609	63.9221	1.2052	0.269276	0.00327642	0.161696	15	9111985	9155425	-1	protein_coding	S-phase kinase-associated protein 2 (p45) [Source:MGI Symbol;Acc:MGI:1351663]	ENSMUST00000096482,ENSMUST00000110585,ENSMUST00000190131,ENSMUST00000190406,ENSMUST00000191316	79.9695	1713	85.7637	2331	72.2947	2224	70.2158	1844	65.5285	1819	64.01	675	59.7828	1482	66.3671	1722
ENSMUSG00000028834	Trim63	51.8275	45.4567	58.1983	-1.28077	-0.357013	0.00334321	0.163829	4	134315120	134329629	1	protein_coding	tripartite motif-containing 63 [Source:MGI Symbol;Acc:MGI:2447992]	ENSMUST00000030638,ENSMUST00000105875,ENSMUST00000134164,ENSMUST00000135576	46.5905	998	33.4077	908	49.0525	1509	52.7761	1386	56.1982	1560	56.7081	598	62.8083	1557	57.0788	1481
ENSMUSG00000051586	Mical3	112.765	101.765	123.764	-1.21707	-0.28341	0.00336052	0.163829	6	120931707	121130999	-1	protein_coding	microtubule associated monooxygenase, calponin and LIM domain containing 3 [Source:MGI Symbol;Acc:MGI:2442733]	ENSMUST00000077159,ENSMUST00000098457,ENSMUST00000140854,ENSMUST00000142924,ENSMUST00000150503,ENSMUST00000151602,ENSMUST00000203095,ENSMUST00000203188,ENSMUST00000203254,ENSMUST00000204248,ENSMUST00000204302,ENSMUST00000204644,ENSMUST00000204994,ENSMUST00000205020,ENSMUST00000205030,ENSMUST00000207889,ENSMUST00000207968,ENSMUST00000207993,ENSMUST00000212208,ENSMUST00000212333,ENSMUST00000238920,…	101.911	2183	90.2892	2454	106.719	3283	108.142	2840	135.02	3748	116.166	1225	132.757	3291	111.113	2883
ENSMUSG00000026893	Gca	7.07358	5.68252	8.46463	-1.48613	-0.571559	0.00336055	0.163829	2	62664285	62694109	1	protein_coding	grancalcin [Source:MGI Symbol;Acc:MGI:1918521]	ENSMUST00000028257,ENSMUST00000148083	5.74212	123	5.5189	150	4.84349	149	6.62557	174	10.5552	293	9.2933	98	6.49462	161	7.51543	195
ENSMUSG00000068614	Actc1	5602.36	4960.7	6244.02	-1.2587	-0.331935	0.00336451	0.163829	2	114047282	114053548	-1	protein_coding	actin, alpha, cardiac muscle 1 [Source:MGI Symbol;Acc:MGI:87905]	ENSMUST00000090269,ENSMUST00000149125	5234.06	112117	4478.99	121736	4745.06	145972	5384.69	141412	6991.63	194080	6341.06	66868	5960.37	147756	5683.02	147455
ENSMUSG00000074968	Ano3	1.38942	1.88769	0.891149	2.06973	1.04944	0.00340022	0.164774	2	110655201	110950923	-1	protein_coding	anoctamin 3 [Source:MGI Symbol;Acc:MGI:3613666]	ENSMUST00000099623,ENSMUST00000111019,ENSMUST00000140777	3.08114	66	1.76605	48	1.33277	41	1.37081	36	0.828563	23	0.758637	8	1.1295	28	0.847895	22
ENSMUSG00000003865	Gys1	211.804	192.747	230.861	-1.19673	-0.259103	0.00340647	0.164774	7	45434844	45456619	1	protein_coding	glycogen synthase 1, muscle [Source:MGI Symbol;Acc:MGI:101805]	ENSMUST00000003964,ENSMUST00000209230,ENSMUST00000209640,ENSMUST00000210563,ENSMUST00000210715,ENSMUST00000211150	183.001	3920	185.141	5032	198.063	6093	204.783	5378	234.303	6504	252.816	2666	223.157	5532	213.169	5531
ENSMUSG00000026739	Bmi1	35.123	39.2974	30.9485	1.26246	0.336239	0.00342614	0.164987	2	18677018	18686629	1	protein_coding	Bmi1 polycomb ring finger oncogene [Source:MGI Symbol;Acc:MGI:88174]	ENSMUST00000028071,ENSMUST00000051929,ENSMUST00000132014,ENSMUST00000134734,ENSMUST00000147365,ENSMUST00000150834,ENSMUST00000156284	41.5953	891	43.4521	1181	37.4151	1151	34.7271	912	34.0431	945	25.9833	274	29.0039	719	34.7637	902
ENSMUSG00000021130	Galnt16	17.2498	19.9256	14.574	1.36664	0.450631	0.00343347	0.164987	12	80518277	80630972	1	protein_coding	polypeptide N-acetylgalactosaminyltransferase 16 [Source:MGI Symbol;Acc:MGI:1917754]	ENSMUST00000021558,ENSMUST00000217926,ENSMUST00000218648,ENSMUST00000218943,ENSMUST00000219267,ENSMUST00000219993	19.7006	422	13.7605	374	24.575	756	21.6664	569	14.662	407	14.2244	150	14.7642	366	14.6455	380
ENSMUSG00000020321	Mdh1	521.36	468.387	574.332	-1.22634	-0.294357	0.00346252	0.165838	11	21556692	21572367	-1	protein_coding	malate dehydrogenase 1, NAD (soluble) [Source:MGI Symbol;Acc:MGI:97051]	ENSMUST00000102874,ENSMUST00000125302,ENSMUST00000144978,ENSMUST00000146146,ENSMUST00000238916,ENSMUST00000239073	458.576	9823	474.699	12902	445.146	13694	495.128	13003	577.581	16033	544.606	5743	664.67	16477	510.471	13245
ENSMUSG00000072944	Nup62cl	1.6404	2.11904	1.16177	1.80956	0.855639	0.00348953	0.166122	X	140006805	140062712	-1	protein_coding	nucleoporin 62 C-terminal like [Source:MGI Symbol;Acc:MGI:2685565]	ENSMUST00000101212,ENSMUST00000124075,ENSMUST00000125678,ENSMUST00000133780,ENSMUST00000154385	2.38088	51	1.72926	47	1.85288	57	2.51315	66	1.11676	31	1.13795	12	0.927803	23	1.46455	38
ENSMUSG00000031879	Ciao2b	51.9445	46.794	57.095	-1.21631	-0.28251	0.00349467	0.166122	8	104639838	104641965	-1	protein_coding	cytosolic iron-sulfur assembly component 2B [Source:MGI Symbol;Acc:MGI:1915773]	ENSMUST00000093234,ENSMUST00000163140,ENSMUST00000164884	48.1311	1031	42.238	1148	50.5803	1556	46.2267	1214	52.5958	1460	63.5358	670	59.1777	1467	53.0705	1377
ENSMUSG00000043531	Sorcs1	9.17605	10.7117	7.64044	1.39942	0.484824	0.00350453	0.166122	19	50143299	50678646	-1	protein_coding	sortilin-related VPS10 domain containing receptor 1 [Source:MGI Symbol;Acc:MGI:1929666]	ENSMUST00000072685,ENSMUST00000111756,ENSMUST00000164039,ENSMUST00000168357,ENSMUST00000209413,ENSMUST00000209783,ENSMUST00000211008,ENSMUST00000211687	10.8307	232	12.0312	327	9.58945	295	10.3953	273	8.17756	227	7.58637	80	6.01055	149	8.78728	228
ENSMUSG00000018509	Cenpv	5.25097	4.11799	6.38394	-1.54624	-0.628765	0.00351394	0.166122	11	62524946	62539261	-1	protein_coding	centromere protein V [Source:MGI Symbol;Acc:MGI:1920389]	ENSMUST00000018653,ENSMUST00000123181,ENSMUST00000123542,ENSMUST00000135497,ENSMUST00000138772,ENSMUST00000156349	5.69543	122	3.12738	85	3.80327	117	3.84588	101	5.5838	155	7.39671	78	5.8492	145	6.70608	174
ENSMUSG00000042286	Stab1	85.1948	76.2075	94.1821	-1.23507	-0.304596	0.00354813	0.167197	14	31139013	31168641	-1	protein_coding	stabilin 1 [Source:MGI Symbol;Acc:MGI:2178742]	ENSMUST00000036618,ENSMUST00000159208,ENSMUST00000159249,ENSMUST00000159480,ENSMUST00000159532,ENSMUST00000159757,ENSMUST00000160024,ENSMUST00000160720,ENSMUST00000161129,ENSMUST00000161464,ENSMUST00000161631,ENSMUST00000162169,ENSMUST00000162763	70.4927	1510	71.4881	1943	80.4864	2476	82.3627	2163	107.497	2984	97.2003	1025	94.757	2349	77.2741	2005
ENSMUSG00000025887	Casp12	3.19531	4.32718	2.06344	2.07939	1.05616	0.00362432	0.169318	9	5345430	5373032	1	protein_coding	caspase 12 [Source:MGI Symbol;Acc:MGI:1312922]	ENSMUST00000027009,ENSMUST00000138308,ENSMUST00000149520,ENSMUST00000151332,ENSMUST00000151788	2.33419	50	8.09439	220	2.9581	91	3.92203	103	1.44098	40	1.6121	17	2.54137	63	2.65931	69
ENSMUSG00000038319	Kcnh2	98.6097	87.5275	109.692	-1.25223	-0.324496	0.00362553	0.169318	5	24319589	24351604	-1	protein_coding	potassium voltage-gated channel, subfamily H (eag-related), member 2 [Source:MGI Symbol;Acc:MGI:1341722]	ENSMUST00000036092,ENSMUST00000115098,ENSMUST00000126791,ENSMUST00000129246,ENSMUST00000142197	87.719	1879	69.9796	1902	98.6251	3034	93.7861	2463	110.235	3060	116.546	1229	118.718	2943	93.2685	2420
ENSMUSG00000009863	Sdhb	174.9	160.474	189.326	-1.17979	-0.238535	0.00364733	0.169318	4	140961203	140979193	1	protein_coding	succinate dehydrogenase complex, subunit B, iron sulfur (Ip) [Source:MGI Symbol;Acc:MGI:1914930]	ENSMUST00000010007,ENSMUST00000125780,ENSMUST00000129181	165.821	3552	159.754	4342	153.041	4708	163.278	4288	191.866	5326	191.366	2018	196.089	4861	177.981	4618
ENSMUSG00000032845	Alpk2	166.374	149.764	182.983	-1.22226	-0.289546	0.0036797	0.169318	18	65265529	65394066	-1	protein_coding	alpha-kinase 2 [Source:MGI Symbol;Acc:MGI:2449492]	ENSMUST00000035548,ENSMUST00000141250,ENSMUST00000182629,ENSMUST00000235298	140.005	2999	141.615	3849	151.188	4651	166.249	4366	214.274	5948	173.823	1833	178.421	4423	165.417	4292
ENSMUSG00000040734	Ppp1r13l	45.0822	39.6647	50.4998	-1.26731	-0.341774	0.00368656	0.169318	7	19359749	19378533	1	protein_coding	protein phosphatase 1, regulatory subunit 13 like [Source:MGI Symbol;Acc:MGI:3525053]	ENSMUST00000047621,ENSMUST00000127785,ENSMUST00000132655,ENSMUST00000140836,ENSMUST00000150448	38.981	835	34.1068	927	40.6008	1249	44.9701	1181	46.3275	1286	61.6392	650	49.9804	1239	44.052	1143
ENSMUSG00000021606	Ndufs6	60.0803	53.8944	66.2662	-1.22592	-0.29386	0.00369164	0.169318	13	73319838	73328542	-1	protein_coding	NADH:ubiquinone oxidoreductase core subunit S6 [Source:MGI Symbol;Acc:MGI:107932]	ENSMUST00000022097,ENSMUST00000147407,ENSMUST00000222930,ENSMUST00000223293	56.9543	1220	53.2758	1448	51.8481	1595	53.4996	1405	60.7373	1686	76.3378	805	70.7954	1755	57.1944	1484
ENSMUSG00000039607	Rbms3	110.013	122.496	97.5288	1.25545	0.3282	0.00369843	0.169318	9	116572746	117872584	-1	protein_coding	RNA binding motif, single stranded interacting protein [Source:MGI Symbol;Acc:MGI:2444477]	ENSMUST00000044901,ENSMUST00000068962,ENSMUST00000069095,ENSMUST00000084824,ENSMUST00000111772,ENSMUST00000111773,ENSMUST00000164018,ENSMUST00000172469,ENSMUST00000172564,ENSMUST00000173429,ENSMUST00000174276,ENSMUST00000174868,ENSMUST00000210659	105.412	2258	144.816	3936	112.31	3455	127.447	3347	93.9879	2609	92.5537	976	89.0691	2208	114.504	2971
ENSMUSG00000032536	Trak1	98.9504	89.8263	108.075	-1.202	-0.265438	0.00372569	0.169318	9	121297502	121474918	1	protein_coding	trafficking protein, kinesin binding 1 [Source:MGI Symbol;Acc:MGI:1914345]	ENSMUST00000045903,ENSMUST00000209211,ENSMUST00000209306,ENSMUST00000209390,ENSMUST00000209446,ENSMUST00000209995,ENSMUST00000210351,ENSMUST00000210636,ENSMUST00000210798,ENSMUST00000211149,ENSMUST00000211187,ENSMUST00000211301,ENSMUST00000211439,ENSMUST00000211699,ENSMUST00000238988	87.2989	1870	78.7363	2140	93.3915	2873	99.8786	2623	108.146	3002	113.795	1200	110.691	2744	99.6662	2586
ENSMUSG00000022956	Atp5o	334.517	304.173	364.861	-1.19907	-0.261915	0.0037352	0.169318	16	91925214	91931687	-1	protein_coding	ATP synthase, H+ transporting, mitochondrial F1 complex, O subunit [Source:MGI Symbol;Acc:MGI:106341]	ENSMUST00000023677,ENSMUST00000132049,ENSMUST00000139277,ENSMUST00000150642,ENSMUST00000154661,ENSMUST00000155452	316.003	6769	283.009	7692	316.484	9736	301.197	7910	350.879	9740	392.974	4144	378.745	9389	336.846	8740
ENSMUSG00000055240	Zfp101	33.7132	37.6291	29.7974	1.25702	0.330011	0.0037363	0.169318	17	33360507	33394641	-1	protein_coding	zinc finger protein 101 [Source:MGI Symbol;Acc:MGI:107547]	ENSMUST00000167107,ENSMUST00000173151,ENSMUST00000174417,ENSMUST00000174512,ENSMUST00000183047	39.9147	855	42.3851	1152	35.6598	1097	32.5567	855	28.4954	791	25.9833	274	31.1419	772	33.5689	871
ENSMUSG00000056367	Actr3b	21.2836	19.0852	23.482	-1.23115	-0.300002	0.00373765	0.169318	5	25759997	25850688	1	protein_coding	ARP3 actin-related protein 3B [Source:MGI Symbol;Acc:MGI:2661120]	ENSMUST00000088244,ENSMUST00000128727,ENSMUST00000198693	19.0937	409	18.4699	502	19.4715	599	19.3055	507	23.488	652	23.0436	243	25.7365	638	21.6599	562
ENSMUSG00000039683	Sdk1	46.7641	41.6662	51.862	-1.24353	-0.314441	0.00373886	0.169318	5	141241490	142215586	1	protein_coding	sidekick cell adhesion molecule 1 [Source:MGI Symbol;Acc:MGI:2444413]	ENSMUST00000074546,ENSMUST00000085774,ENSMUST00000129831,ENSMUST00000145908	41.0351	879	33.4813	910	47.1021	1449	45.0463	1183	53.7125	1491	53.2942	562	51.957	1288	48.4842	1258
ENSMUSG00000038462	Uqcrfs1	193.221	176.882	209.56	-1.18451	-0.244294	0.00374777	0.169318	13	30540308	30545362	-1	protein_coding	ubiquinol-cytochrome c reductase, Rieske iron-sulfur polypeptide 1 [Source:MGI Symbol;Acc:MGI:1913944]	ENSMUST00000042834	180.62	3869	173.625	4719	175.991	5414	177.291	4656	215.03	5969	214.694	2264	219.163	5433	189.35	4913
ENSMUSG00000074218	Cox7a1	16.4043	13.8413	18.9673	-1.35877	-0.442303	0.00375541	0.169318	7	30184144	30186078	1	protein_coding	cytochrome c oxidase subunit 7A1 [Source:MGI Symbol;Acc:MGI:1316714]	ENSMUST00000098594,ENSMUST00000208441	14.1452	303	13.2454	360	15.1806	467	12.7942	336	16.1029	447	23.6126	249	21.6622	537	14.4913	376
ENSMUSG00000021379	Id4	13.4003	15.4071	11.3935	1.34974	0.432682	0.0038281	0.172064	13	48261228	48266026	1	protein_coding	inhibitor of DNA binding 4 [Source:MGI Symbol;Acc:MGI:99414]	ENSMUST00000021810	15.6858	336	14.3123	389	15.1806	467	16.4497	432	11.9962	333	11.1899	118	8.55193	212	13.8361	359
ENSMUSG00000019528	Gyg	552.392	496.129	608.654	-1.22713	-0.295285	0.00389369	0.174475	3	20122084	20155317	-1	protein_coding	glycogenin [Source:MGI Symbol;Acc:MGI:1351614]	ENSMUST00000118015,ENSMUST00000135475,ENSMUST00000178328,ENSMUST00000184552	560.347	12003	457.186	12426	454.15	13971	512.834	13468	677.08	18795	564.52	5953	591.858	14672	601.158	15598
ENSMUSG00000052504	Epha3	27.6321	33.3921	21.8721	1.52066	0.604701	0.00392735	0.174923	16	63543534	63864175	-1	protein_coding	Eph receptor A3 [Source:MGI Symbol;Acc:MGI:99612]	ENSMUST00000064405,ENSMUST00000231270,ENSMUST00000232049,ENSMUST00000232370,ENSMUST00000232461,ENSMUST00000232654	23.622	506	51.7305	1406	29.581	910	28.6347	752	23.56	654	15.4572	163	20.452	507	28.0191	727
ENSMUSG00000036880	Acaa2	93.9456	84.8357	103.056	-1.21459	-0.280475	0.00392762	0.174923	18	74779197	74806208	1	protein_coding	acetyl-Coenzyme A acyltransferase 2 (mitochondrial 3-oxoacyl-Coenzyme A thiolase) [Source:MGI Symbol;Acc:MGI:1098623]	ENSMUST00000041053,ENSMUST00000237306	75.7679	1623	91.5033	2487	82.6643	2543	89.4071	2348	102.562	2847	101.468	1070	117.468	2912	90.7248	2354
ENSMUSG00000050071	Bex1	77.8738	71.0428	84.7049	-1.1932	-0.25484	0.00394581	0.175199	X	136213972	136215513	-1	protein_coding	brain expressed X-linked 1 [Source:MGI Symbol;Acc:MGI:1328321]	ENSMUST00000058125,ENSMUST00000113118,ENSMUST00000113120,ENSMUST00000142172	77.822	1667	69.1334	1879	66.086	2033	71.1297	1868	92.3308	2563	84.3983	890	83.583	2072	78.5074	2037
ENSMUSG00000020782	Llgl2	30.7902	27.4645	34.1159	-1.2388	-0.308948	0.00397747	0.176069	11	115824049	115855780	1	protein_coding	LLGL2 scribble cell polarity complex component [Source:MGI Symbol;Acc:MGI:1918843]	ENSMUST00000103032,ENSMUST00000128826,ENSMUST00000130518,ENSMUST00000132999,ENSMUST00000133250,ENSMUST00000137900,ENSMUST00000137951,ENSMUST00000147878,ENSMUST00000155878,ENSMUST00000172552,ENSMUST00000173289,ENSMUST00000177736	29.2241	626	23.7313	645	28.8009	886	28.1016	738	32.9624	915	36.9835	390	36.2247	898	30.293	786
ENSMUSG00000028973	Abcb8	47.3844	43.2027	51.566	-1.19359	-0.255309	0.00399608	0.176359	5	24393663	24410054	1	protein_coding	ATP-binding cassette, sub-family B (MDR/TAP), member 8 [Source:MGI Symbol;Acc:MGI:1351667]	ENSMUST00000073076,ENSMUST00000115074,ENSMUST00000115077,ENSMUST00000127816,ENSMUST00000136414,ENSMUST00000136459,ENSMUST00000138168,ENSMUST00000151535,ENSMUST00000198166	47.104	1009	41.5021	1128	42.1286	1296	42.0762	1105	53.1361	1475	52.7252	556	51.957	1288	48.4456	1257
ENSMUSG00000024134	Six2	4.26994	6.39114	2.14874	2.93003	1.55092	0.00406381	0.178807	17	85684277	85688274	-1	protein_coding	sine oculis-related homeobox 2 [Source:MGI Symbol;Acc:MGI:102778]	ENSMUST00000024947,ENSMUST00000163568	17.6932	379	2.94341	80	2.79557	86	2.13237	56	2.88196	80	1.13795	12	2.33968	58	2.23536	58
ENSMUSG00000101174	Hoxd4	1.65521	1.09761	2.21282	-2.00777	-1.0056	0.00416815	0.182848	2	74711929	74729160	1	protein_coding	homeobox D4 [Source:MGI Symbol;Acc:MGI:96208]	ENSMUST00000047904,ENSMUST00000111980,ENSMUST00000144040	1.1671	25	1.47171	40	1.33277	41	0.418858	11	1.80122	50	2.18108	23	2.01696	50	2.85201	74
ENSMUSG00000049929	Lpar4	19.3634	22.5856	16.1413	1.38854	0.473568	0.0042161	0.184398	X	106920625	106933900	1	protein_coding	lysophosphatidic acid receptor 4 [Source:MGI Symbol;Acc:MGI:1925384]	ENSMUST00000060576	19.8406	425	28.5511	776	21.6169	665	20.3337	534	18.0122	500	11.9485	126	13.7154	340	20.8891	542
ENSMUSG00000020456	Ogdh	355.31	319.551	391.069	-1.22366	-0.291201	0.00423313	0.18459	11	6291633	6356642	1	protein_coding	oxoglutarate (alpha-ketoglutarate) dehydrogenase (lipoamide) [Source:MGI Symbol;Acc:MGI:1098267]	ENSMUST00000003461,ENSMUST00000081894,ENSMUST00000093350,ENSMUST00000101554,ENSMUST00000125929,ENSMUST00000135124,ENSMUST00000140765	329.822	7065	277.306	7537	317.33	9762	353.745	9290	422.099	11717	409.853	4322	388.387	9628	343.937	8924
ENSMUSG00000030393	Zik1	21.4055	24.3052	18.5058	1.30304	0.381886	0.00426598	0.185243	7	10487229	10495394	-1	protein_coding	zinc finger protein interacting with K protein 1 [Source:MGI Symbol;Acc:MGI:108070]	ENSMUST00000032551	23.2019	497	28.8454	784	23.6973	729	21.476	564	19.3812	538	14.6986	155	17.6283	437	22.3151	579
ENSMUSG00000027346	Gpcpd1	48.9088	55.2265	42.5912	1.2941	0.371948	0.0042741	0.185243	2	132529082	132587729	-1	protein_coding	glycerophosphocholine phosphodiesterase 1 [Source:MGI Symbol;Acc:MGI:104898]	ENSMUST00000028822,ENSMUST00000060955,ENSMUST00000110135,ENSMUST00000110136,ENSMUST00000110142,ENSMUST00000124107,ENSMUST00000124632,ENSMUST00000127712,ENSMUST00000131617,ENSMUST00000140867,ENSMUST00000145694,ENSMUST00000148833,ENSMUST00000149854	49.3915	1058	72.3344	1966	51.6205	1588	47.5594	1249	46.0753	1279	37.9318	400	39.4922	979	46.8655	1216
ENSMUSG00000032757	Bet1	30.2828	33.5914	26.9741	1.24571	0.316968	0.00428616	0.185243	6	4076899	4086972	-1	protein_coding	Bet1 golgi vesicular membrane trafficking protein [Source:MGI Symbol;Acc:MGI:1343104]	ENSMUST00000049166,ENSMUST00000145696,ENSMUST00000150319,ENSMUST00000203612,ENSMUST00000204806,ENSMUST00000205191	30.718	658	39.2578	1067	30.8813	950	33.5086	880	24.965	693	26.9316	284	25.9382	643	30.0617	780
ENSMUSG00000024043	Arhgap28	96.2096	105.424	86.995	1.20826	0.272929	0.00430297	0.185274	17	67842713	68004120	-1	protein_coding	Rho GTPase activating protein 28 [Source:MGI Symbol;Acc:MGI:2147003]	ENSMUST00000024840,ENSMUST00000163865,ENSMUST00000164647,ENSMUST00000170581,ENSMUST00000170813	101.958	2184	115.124	3129	102.071	3140	102.544	2693	89.737	2491	71.9757	759	90.7634	2250	95.5038	2478
ENSMUSG00000064357	mt-Atp6	468.559	538.947	398.17	1.35289	0.436047	0.00431223	0.185274	MT	7927	8607	1	protein_coding	mitochondrially encoded ATP synthase 6 [Source:MGI Symbol;Acc:MGI:99927]	ENSMUST00000082408	554.091	11869	557.225	15145	450.152	13848	594.321	15608	441.516	12256	283.635	2991	349.621	8667	517.91	13438
ENSMUSG00000040548	Tex2	25.1662	22.2831	28.0493	-1.25949	-0.332842	0.00433712	0.185797	11	106502147	106613423	-1	protein_coding	testis expressed gene 2 [Source:MGI Symbol;Acc:MGI:102465]	ENSMUST00000042780,ENSMUST00000103070,ENSMUST00000128933,ENSMUST00000153870,ENSMUST00000207249	22.3616	479	19.2794	524	20.8367	641	26.6546	700	30.909	858	28.1644	297	26.2609	651	26.8629	697
ENSMUSG00000025083	Afap1l2	3.24508	4.00616	2.48401	1.61156	0.688459	0.0043522	0.185898	19	56912361	57008228	-1	protein_coding	actin filament associated protein 1-like 2 [Source:MGI Symbol;Acc:MGI:2147658]	ENSMUST00000111584,ENSMUST00000118800,ENSMUST00000122359,ENSMUST00000126964,ENSMUST00000132851,ENSMUST00000148049,ENSMUST00000155467,ENSMUST00000225394	3.1745	68	5.26135	143	3.9333	121	3.65549	96	2.26954	63	2.37074	25	2.94477	73	2.35098	61
ENSMUSG00000032330	Cox7a2	124.891	114.019	135.763	-1.18944	-0.250288	0.00437781	0.186446	9	79755361	79759878	-1	protein_coding	cytochrome c oxidase subunit 7A2 [Source:MGI Symbol;Acc:MGI:1316715]	ENSMUST00000034881,ENSMUST00000215452,ENSMUST00000215933	116.756	2501	114.168	3103	115.333	3548	109.817	2884	128.535	3568	146.038	1540	145.302	3602	123.176	3196
ENSMUSG00000006717	Acot13	26.8625	23.9737	29.7513	-1.23999	-0.310324	0.0044149	0.187479	13	24817948	24831540	-1	protein_coding	acyl-CoA thioesterase 13 [Source:MGI Symbol;Acc:MGI:1914084]	ENSMUST00000006900,ENSMUST00000224839	23.7154	508	22.6643	616	23.4698	722	26.0454	684	27.8469	773	30.1558	318	34.4094	853	26.5931	690
ENSMUSG00000034463	Scara3	20.6236	22.8024	18.4449	1.24275	0.313536	0.00445121	0.18814	14	65919394	65953935	-1	protein_coding	scavenger receptor class A, member 3 [Source:MGI Symbol;Acc:MGI:2444418]	ENSMUST00000042046	22.7351	487	25.4605	692	22.2995	686	20.7144	544	16.8234	467	20.1039	212	18.314	454	18.5381	481
ENSMUSG00000047843	Bri3	61.3521	54.1086	68.5956	-1.26224	-0.335988	0.00445622	0.18814	5	144244437	144446757	1	protein_coding	brain protein I3 [Source:MGI Symbol;Acc:MGI:1933174]	ENSMUST00000056578,ENSMUST00000110695,ENSMUST00000155491	50.0451	1072	51.988	1413	58.1218	1788	56.2793	1478	55.3336	1536	86.2949	910	67.0035	1661	65.7504	1706
ENSMUSG00000033022	Cdo1	40.2668	44.5872	35.9463	1.23795	0.307949	0.00448692	0.188718	18	46713193	46728395	-1	protein_coding	cysteine dioxygenase 1, cytosolic [Source:MGI Symbol;Acc:MGI:105925]	ENSMUST00000035804,ENSMUST00000234064,ENSMUST00000234179,ENSMUST00000234222,ENSMUST00000234819	48.3178	1035	40.3615	1097	44.014	1354	45.6555	1199	32.422	900	34.1386	360	34.3287	851	42.8958	1113
ENSMUSG00000050541	Adra1b	4.81177	3.78966	5.83389	-1.51974	-0.603823	0.00449575	0.188718	11	43774606	43901210	-1	protein_coding	adrenergic receptor, alpha 1b [Source:MGI Symbol;Acc:MGI:104774]	ENSMUST00000067258,ENSMUST00000124306,ENSMUST00000139906,ENSMUST00000167574	3.73471	80	3.78964	103	3.4457	106	4.18858	110	6.41236	178	7.39671	78	4.47766	111	5.04883	131
ENSMUSG00000029761	Cald1	295.113	321.141	269.084	1.19264	0.254154	0.00453942	0.189308	6	34598500	34775473	1	protein_coding	caldesmon 1 [Source:MGI Symbol;Acc:MGI:88250]	ENSMUST00000031775,ENSMUST00000079391,ENSMUST00000115021,ENSMUST00000115026,ENSMUST00000115027,ENSMUST00000123823,ENSMUST00000126181,ENSMUST00000127055,ENSMUST00000132331,ENSMUST00000136907,ENSMUST00000142512,ENSMUST00000142716,ENSMUST00000146685,ENSMUST00000149009,ENSMUST00000154182,ENSMUST00000155714,ENSMUST00000201024,ENSMUST00000201956	315.21	6752	324.842	8829	314.339	9670	330.174	8671	282	7828	242.005	2552	259.462	6432	292.871	7599
ENSMUSG00000024529	Lox	85.8494	104.381	67.3175	1.55032	0.632563	0.00454279	0.189308	18	52516067	52529867	-1	protein_coding	lysyl oxidase [Source:MGI Symbol;Acc:MGI:96817]	ENSMUST00000025409,ENSMUST00000171470	54.4801	1167	154.676	4204	99.2752	3054	109.093	2865	50.1461	1392	60.5013	638	76.685	1901	81.9375	2126
ENSMUSG00000078880	Gm14308	2.43623	1.41956	3.45289	-2.46809	-1.30339	0.00454867	0.189308	2	176613364	176636344	-1	protein_coding	predicted gene 14308 [Source:MGI Symbol;Acc:MGI:3782921]	ENSMUST00000108990,ENSMUST00000117267,ENSMUST00000119149,ENSMUST00000126807	2.33419	50	1.47171	40	1.07272	33	0.799638	21	7.13285	198	1.80176	19	1.3312	33	3.54574	92
ENSMUSG00000024999	Noc3l	24.5358	26.9499	22.1218	1.21699	0.283318	0.00457609	0.189908	19	38788128	38819237	-1	protein_coding	NOC3 like DNA replication regulator [Source:MGI Symbol;Acc:MGI:1932610]	ENSMUST00000025963	26.3297	564	28.7719	782	24.6725	759	28.0254	736	23.1637	643	21.9056	231	21.2185	526	22.1994	576
ENSMUSG00000015605	Srf	97.7143	87.5407	107.888	-1.22937	-0.297922	0.0046	0.190359	17	46548329	46556175	-1	protein_coding	serum response factor [Source:MGI Symbol;Acc:MGI:106658]	ENSMUST00000015749,ENSMUST00000233104,ENSMUST00000233767,ENSMUST00000233797	85.1047	1823	83.2986	2264	96.1221	2957	85.6374	2249	104.903	2912	128.115	1351	110.005	2727	88.528	2297
ENSMUSG00000048174	Tmem81	2.09732	2.60889	1.58576	1.65067	0.723048	0.00462337	0.190531	1	132506230	132508639	1	protein_coding	transmembrane protein 81 [Source:MGI Symbol;Acc:MGI:1921876]	ENSMUST00000058167,ENSMUST00000188789	2.19414	47	3.09058	84	2.82808	87	2.32276	61	1.69315	47	1.6121	17	1.57323	39	1.46455	38
ENSMUSG00000010476	Ebf3	12.4141	15.1551	9.67304	1.55373	0.635732	0.00463025	0.190531	7	137193673	137314445	-1	protein_coding	early B cell factor 3 [Source:MGI Symbol;Acc:MGI:894289]	ENSMUST00000033378,ENSMUST00000106118,ENSMUST00000168203,ENSMUST00000169486,ENSMUST00000209578,ENSMUST00000209864,ENSMUST00000209905,ENSMUST00000210774	17.3197	371	10.0812	274	20.3491	626	12.8704	338	10.267	285	6.82773	72	8.10819	201	13.4892	350
ENSMUSG00000026399	Cd55	46.1772	51.9173	40.4371	1.28033	0.356516	0.00466029	0.19106	1	130439027	130462744	-1	protein_coding	CD55 molecule, decay accelerating factor for complement [Source:MGI Symbol;Acc:MGI:104850]	ENSMUST00000027650,ENSMUST00000122830,ENSMUST00000133057,ENSMUST00000140400,ENSMUST00000140725	48.6913	1043	64.1296	1743	53.3434	1641	41.505	1090	41.7164	1158	34.518	364	44.7766	1110	40.7375	1057
ENSMUSG00000045179	Sox3	1.20205	0.642609	1.76148	-2.68201	-1.42331	0.00466925	0.19106	X	60891366	60893430	-1	protein_coding	SRY (sex determining region Y)-box 3 [Source:MGI Symbol;Acc:MGI:98365]	ENSMUST00000135107	0.560207	12	0.147171	4	0.682639	21	1.18042	31	1.33291	37	2.5604	27	2.42036	60	0.732273	19
ENSMUSG00000021314	Amph	17.1871	19.4176	14.9566	1.3102	0.38979	0.00468352	0.191109	13	18948205	19150921	1	protein_coding	amphiphysin [Source:MGI Symbol;Acc:MGI:103574]	ENSMUST00000003345,ENSMUST00000197545,ENSMUST00000200273,ENSMUST00000200466,ENSMUST00000222698,ENSMUST00000239207	19.0003	407	20.1624	548	22.8196	702	15.6881	412	14.8061	411	17.7331	187	13.8364	343	13.4507	349
ENSMUSG00000020455	Trim11	30.2563	27.1197	33.393	-1.22853	-0.296934	0.0047081	0.191576	11	58978093	58991458	1	protein_coding	tripartite motif-containing 11 [Source:MGI Symbol;Acc:MGI:2137355]	ENSMUST00000093061,ENSMUST00000108809,ENSMUST00000108810	29.2708	627	23.5473	640	26.4929	815	29.1677	766	32.6382	906	36.1301	381	34.0867	845	30.7169	797
ENSMUSG00000019966	Kitl	56.6216	62.5803	50.6629	1.2329	0.302051	0.00475045	0.19247	10	100015630	100100416	1	protein_coding	kit ligand [Source:MGI Symbol;Acc:MGI:96974]	ENSMUST00000020129,ENSMUST00000105283,ENSMUST00000130190,ENSMUST00000218200,ENSMUST00000219050,ENSMUST00000219881	52.4727	1124	70.274	1910	62.5752	1925	64.9991	1707	52.6678	1462	45.613	481	47.6003	1180	56.7704	1473
ENSMUSG00000097195	Snhg5	38.008	42.0073	34.0086	1.23373	0.303026	0.00477696	0.19247	9	88495268	88523562	-1	lncRNA	small nucleolar RNA host gene 5 [Source:MGI Symbol;Acc:MGI:1919905]	ENSMUST00000180563,ENSMUST00000182232,ENSMUST00000182517,ENSMUST00000182872,ENSMUST00000183045,ENSMUST00000190033,ENSMUST00000239184,ENSMUST00000239192,ENSMUST00000239193,ENSMUST00000239203,ENSMUST00000239212,ENSMUST00000239219,ENSMUST00000239227,ENSMUST00000239253,ENSMUST00000239274,ENSMUST00000239278,ENSMUST00000239284,ENSMUST00000239285,ENSMUST00000239290,ENSMUST00000239327,ENSMUST00000239344,…	44.2563	948	47.0946	1280	36.2774	1116	40.4008	1061	31.0891	863	33.2852	351	34.006	843	37.6543	977
ENSMUSG00000020866	Cacna1g	22.9426	26.2895	19.5958	1.33205	0.413644	0.00477714	0.19247	11	94408391	94474198	-1	protein_coding	calcium channel, voltage-dependent, T type, alpha 1G subunit [Source:MGI Symbol;Acc:MGI:1201678]	ENSMUST00000021234,ENSMUST00000100561,ENSMUST00000103166,ENSMUST00000107785,ENSMUST00000107786,ENSMUST00000107788,ENSMUST00000107789,ENSMUST00000107790,ENSMUST00000107791,ENSMUST00000107792,ENSMUST00000107793,ENSMUST00000133000,ENSMUST00000133331,ENSMUST00000142190,ENSMUST00000146160,ENSMUST00000152811	34.3593	736	22.3699	608	24.4775	753	23.9511	629	18.1563	504	15.9314	168	22.7514	564	21.5442	559
ENSMUSG00000035407	Kank4	5.55934	6.78815	4.33052	1.56089	0.642369	0.00478276	0.19247	4	98754898	98817537	-1	protein_coding	KN motif and ankyrin repeat domains 4 [Source:MGI Symbol;Acc:MGI:3043381]	ENSMUST00000102790,ENSMUST00000137270	9.52351	204	7.21136	196	5.20106	160	5.21669	137	3.99872	111	4.26733	45	5.16343	128	3.89261	101
ENSMUSG00000040811	Eml2	39.5398	35.2259	43.8538	-1.24169	-0.312309	0.00480183	0.192706	7	19176421	19206482	1	protein_coding	echinoderm microtubule associated protein like 2 [Source:MGI Symbol;Acc:MGI:1919455]	ENSMUST00000048502,ENSMUST00000117338,ENSMUST00000120595,ENSMUST00000141718,ENSMUST00000141792,ENSMUST00000144054,ENSMUST00000146095,ENSMUST00000148246	37.2537	798	28.5143	775	37.0575	1140	38.078	1000	39.699	1102	48.4579	511	44.1312	1094	43.127	1119
ENSMUSG00000027364	Usp50	24.4316	21.918	26.9452	-1.22919	-0.297707	0.00483227	0.193397	2	126709096	126783470	-1	protein_coding	ubiquitin specific peptidase 50 [Source:MGI Symbol;Acc:MGI:1922333]	ENSMUST00000028842,ENSMUST00000130356,ENSMUST00000136319,ENSMUST00000145194,ENSMUST00000151140	23.9488	513	19.2058	522	21.7469	669	22.7706	598	25.6855	713	27.5006	290	29.0039	719	25.591	664
ENSMUSG00000042737	Dpm3	9.65509	7.73183	11.5784	-1.47928	-0.564899	0.00486033	0.193988	3	89259358	89267079	1	protein_coding	dolichyl-phosphate mannosyltransferase polypeptide 3 [Source:MGI Symbol;Acc:MGI:1915813]	ENSMUST00000040824,ENSMUST00000107462,ENSMUST00000137975	8.96331	192	7.83684	213	7.99663	246	6.13056	161	9.61854	267	16.4055	173	11.6177	288	8.67165	225
ENSMUSG00000026021	Sumo1	112.789	124.494	101.084	1.22969	0.298296	0.00488383	0.194285	1	59586558	59670834	-1	protein_coding	small ubiquitin-like modifier 1 [Source:MGI Symbol;Acc:MGI:1197010]	ENSMUST00000091374,ENSMUST00000123857,ENSMUST00000185265,ENSMUST00000191158	116.99	2506	144.926	3939	116.114	3572	119.946	3150	100.22	2782	88.0967	929	98.4682	2441	117.549	3050
ENSMUSG00000016252	Atp5e	94.5087	84.2919	104.725	-1.23973	-0.310022	0.00490732	0.194285	2	174461072	174464105	-1	protein_coding	ATP synthase, H+ transporting, mitochondrial F1 complex, epsilon subunit [Source:MGI Symbol;Acc:MGI:1855697]	ENSMUST00000016396,ENSMUST00000149191,ENSMUST00000153132	92.0606	1972	77.7061	2112	87.4753	2691	79.9257	2099	88.224	2449	125.27	1321	112.063	2778	93.3455	2422
ENSMUSG00000059146	Ntrk3	20.3916	23.6171	17.1661	1.36247	0.446224	0.00492407	0.194285	7	78175959	78738012	-1	protein_coding	neurotrophic tyrosine kinase, receptor, type 3 [Source:MGI Symbol;Acc:MGI:97385]	ENSMUST00000039431,ENSMUST00000039438,ENSMUST00000151885,ENSMUST00000155795,ENSMUST00000193002,ENSMUST00000195262,ENSMUST00000205312,ENSMUST00000205354,ENSMUST00000205411,ENSMUST00000205700,ENSMUST00000205868,ENSMUST00000206091,ENSMUST00000206167,ENSMUST00000206268,ENSMUST00000206500,ENSMUST00000206599,ENSMUST00000206752,ENSMUST00000206849,ENSMUST00000206877,ENSMUST00000206949	30.4379	652	23.069	627	21.3894	658	19.5721	514	21.5066	597	12.7072	134	17.1845	426	17.2662	448
ENSMUSG00000021373	Cap2	170.372	155.446	185.299	-1.19266	-0.254182	0.00493408	0.194285	13	46501848	46650281	1	protein_coding	CAP, adenylate cyclase-associated protein, 2 (yeast) [Source:MGI Symbol;Acc:MGI:1914502]	ENSMUST00000021802,ENSMUST00000119341,ENSMUST00000126687,ENSMUST00000225444,ENSMUST00000225824	159.239	3411	148.532	4037	145.175	4466	168.838	4434	206.384	5729	178.849	1886	181.567	4501	174.397	4525
ENSMUSG00000027254	Map1a	56.5287	50.5499	62.5075	-1.23412	-0.303487	0.00493426	0.194285	2	121289600	121310832	1	protein_coding	microtubule-associated protein 1 A [Source:MGI Symbol;Acc:MGI:1306776]	ENSMUST00000094639,ENSMUST00000110639,ENSMUST00000131901,ENSMUST00000133283	51.9125	1112	40.9502	1113	58.1218	1788	51.2149	1345	62.0702	1723	68.2773	720	61.6788	1529	58.0037	1505
ENSMUSG00000040441	Slc26a10	4.83482	3.87012	5.79952	-1.48361	-0.569111	0.00495468	0.194328	10	127171393	127180645	-1	protein_coding	solute carrier family 26, member 10 [Source:MGI Symbol;Acc:MGI:2143920]	ENSMUST00000095270,ENSMUST00000218658,ENSMUST00000220327,ENSMUST00000221174,ENSMUST00000222911,ENSMUST00000238577	3.22119	69	3.93681	107	4.09583	126	4.22666	111	6.34031	176	6.54324	69	5.72818	142	4.58634	119
ENSMUSG00000057262	Gm10020	2.36477	3.98538	0.744163	5.17117	2.37049	0.00496197	0.194328	15	52477617	52478228	-1	processed_pseudogene	predicted pseudogene 10020 [Source:MGI Symbol;Acc:MGI:3642192]	ENSMUST00000081993	5.08854	109	3.20096	87	5.78618	178	1.86582	49	2.62979	73	0	0	0	0	0.346866	9
ENSMUSG00000031736	Crnde	3.60378	2.71436	4.4932	-1.66415	-0.734787	0.00501367	0.195828	8	92326033	92356120	-1	lncRNA	colorectal neoplasia differentially expressed (non-protein coding) [Source:MGI Symbol;Acc:MGI:1918546]	ENSMUST00000034183,ENSMUST00000178064,ENSMUST00000179029,ENSMUST00000179222,ENSMUST00000179400,ENSMUST00000179421,ENSMUST00000180102	3.12782	67	2.13397	58	1.78786	55	3.8078	100	4.79126	133	4.36216	46	5.04241	125	3.77699	98
ENSMUSG00000020277	Pfkl	365.236	329.934	400.538	-1.21342	-0.279082	0.00506749	0.197403	10	77986947	78010083	-1	protein_coding	phosphofructokinase, liver, B-type [Source:MGI Symbol;Acc:MGI:97547]	ENSMUST00000020522,ENSMUST00000145716,ENSMUST00000148818,ENSMUST00000149271,ENSMUST00000218383,ENSMUST00000218921,ENSMUST00000220064,ENSMUST00000220304	304.752	6528	298.867	8123	362.904	11164	353.212	9276	373.142	10358	440.768	4648	410.775	10183	377.467	9794
ENSMUSG00000002324	Rec8	14.8023	12.5072	17.0975	-1.36639	-0.450373	0.00510531	0.198141	14	55618037	55625395	1	protein_coding	REC8 meiotic recombination protein [Source:MGI Symbol;Acc:MGI:1929645]	ENSMUST00000002395,ENSMUST00000141425,ENSMUST00000155193,ENSMUST00000227922	16.8996	362	10.3387	281	11.2148	345	11.5757	304	18.6967	519	19.0607	201	16.2567	403	14.3757	373
ENSMUSG00000083594	Gm13722	2.17235	1.58998	2.75471	-1.72382	-0.785608	0.00511357	0.198141	2	86090336	86093401	-1	processed_pseudogene	predicted gene 13722 [Source:MGI Symbol;Acc:MGI:3651668]	ENSMUST00000117964	1.4472	31	0.993402	27	2.01541	62	1.9039	50	2.44967	68	2.75006	29	2.58171	64	3.23742	84
ENSMUSG00000002617	Zfp40	16.4646	18.7659	14.1633	1.3148	0.394839	0.00516594	0.199426	17	23173869	23193252	-1	protein_coding	zinc finger protein 40 [Source:MGI Symbol;Acc:MGI:99185]	ENSMUST00000037057,ENSMUST00000135840,ENSMUST00000140313,ENSMUST00000142999,ENSMUST00000151447,ENSMUST00000172177	18.2534	391	23.2898	633	15.9282	490	17.592	462	14.734	409	11.8537	125	13.9171	345	16.1485	419
ENSMUSG00000019777	Hdac2	195.388	212.969	177.808	1.19677	0.259147	0.00519736	0.199426	10	36974544	37001889	1	protein_coding	histone deacetylase 2 [Source:MGI Symbol;Acc:MGI:1097691]	ENSMUST00000019911,ENSMUST00000105510,ENSMUST00000123010,ENSMUST00000128031	204.569	4382	240.771	6544	202.971	6244	203.565	5346	178.465	4954	161.684	1705	178.34	4421	192.742	5001
ENSMUSG00000031608	Galnt7	21.9437	24.4883	19.3992	1.25391	0.326436	0.00519914	0.199426	8	57523828	57653032	-1	protein_coding	polypeptide N-acetylgalactosaminyltransferase 7 [Source:MGI Symbol;Acc:MGI:1349449]	ENSMUST00000034021,ENSMUST00000110316,ENSMUST00000139417,ENSMUST00000156907	26.4231	566	24.2096	658	25.3877	781	21.9329	576	22.7315	631	17.0693	180	17.8703	443	19.9255	517
ENSMUSG00000074623	Gm826	4.32084	3.38351	5.25818	-1.564	-0.645244	0.00520135	0.199426	2	160311393	160334162	-1	protein_coding	predicted gene 826 [Source:MGI Symbol;Acc:MGI:2685672]	ENSMUST00000099127,ENSMUST00000109475,ENSMUST00000138905	4.24823	91	2.46511	67	2.86058	88	3.96011	104	5.76392	160	5.02597	53	5.8492	145	4.39364	114
ENSMUSG00000028256	Odf2l	19.2202	21.5417	16.8987	1.26208	0.335806	0.00527551	0.201418	3	145118588	145153915	1	protein_coding	outer dense fiber of sperm tails 2-like [Source:MGI Symbol;Acc:MGI:1098600]	ENSMUST00000029920,ENSMUST00000098538,ENSMUST00000098539,ENSMUST00000106192,ENSMUST00000195926,ENSMUST00000196426,ENSMUST00000196552,ENSMUST00000196857,ENSMUST00000196898,ENSMUST00000197657,ENSMUST00000198764,ENSMUST00000198808,ENSMUST00000199045,ENSMUST00000199124,ENSMUST00000199307,ENSMUST00000199435,ENSMUST00000200014,ENSMUST00000200353	23.7621	509	22.0756	600	19.0814	587	21.2475	558	17.652	490	14.0348	148	17.0232	422	18.8849	490
ENSMUSG00000037622	Wdtc1	46.8574	42.4088	51.306	-1.20589	-0.270097	0.00528088	0.201418	4	133292459	133353481	-1	protein_coding	WD and tetratricopeptide repeats 1 [Source:MGI Symbol;Acc:MGI:2685541]	ENSMUST00000043305,ENSMUST00000105906,ENSMUST00000135929,ENSMUST00000140976,ENSMUST00000145426	43.8828	940	37.8964	1030	45.9319	1413	41.9239	1101	49.2815	1368	56.8977	600	51.7553	1283	47.2894	1227
ENSMUSG00000074121	Ntf5	7.64691	8.95997	6.33385	1.41762	0.50347	0.00532114	0.202425	7	45413695	45417179	1	protein_coding	neurotrophin 5 [Source:MGI Symbol;Acc:MGI:97381]	ENSMUST00000058879,ENSMUST00000210347	7.98294	171	11.185	304	9.58945	295	7.08251	186	6.7726	188	6.44841	68	6.33327	157	5.7811	150
ENSMUSG00000084235	Gm15421	1.2079	1.77295	0.642856	2.62591	1.39282	0.00533884	0.202571	5	22528321	22529244	-1	transcribed_processed_pseudogene	predicted gene 15421 [Source:MGI Symbol;Acc:MGI:3705475]	ENSMUST00000051985,ENSMUST00000118224	3.54798	76	1.65567	45	1.20274	37	0.685404	18	0.648441	18	0.284489	3	0.443732	11	1.19476	31
ENSMUSG00000117694	Snhg4	5.97324	4.0571	7.88938	-1.96079	-0.971434	0.00538132	0.203654	18	35553404	35587708	1	protein_coding	small nucleolar RNA host gene 4 [Source:MGI Symbol;Acc:MGI:4937091]	ENSMUST00000235176,ENSMUST00000235585,ENSMUST00000235801,ENSMUST00000236097,ENSMUST00000237230,ENSMUST00000237589,ENSMUST00000237592,ENSMUST00000237907	3.40792	73	6.40192	174	2.76306	85	3.65549	96	6.84465	190	2.84489	30	13.312	330	8.55603	222
ENSMUSG00000020926	Adam11	20.9361	18.7072	23.1649	-1.23609	-0.305787	0.00544826	0.205208	11	102761439	102780262	1	protein_coding	a disintegrin and metallopeptidase domain 11 [Source:MGI Symbol;Acc:MGI:1098667]	ENSMUST00000068150,ENSMUST00000103081,ENSMUST00000124879,ENSMUST00000126024,ENSMUST00000134296,ENSMUST00000135513,ENSMUST00000141563,ENSMUST00000142912,ENSMUST00000143269	19.7473	423	16.8878	459	19.764	608	18.4298	484	22.9836	638	24.0867	254	24.97	619	20.6193	535
ENSMUSG00000037722	Gnpnat1	24.6006	27.2291	21.972	1.23409	0.303451	0.00545377	0.205208	14	45376334	45404913	-1	protein_coding	glucosamine-phosphate N-acetyltransferase 1 [Source:MGI Symbol;Acc:MGI:1858963]	ENSMUST00000046191,ENSMUST00000226276,ENSMUST00000226590,ENSMUST00000226856,ENSMUST00000226973,ENSMUST00000227468,ENSMUST00000227865,ENSMUST00000228003,ENSMUST00000228304,ENSMUST00000228451	25.1159	538	30.2436	822	24.77	762	28.787	756	22.2992	619	20.009	211	21.2991	528	24.2806	630
ENSMUSG00000027010	Slc25a12	69.2228	62.3516	76.094	-1.22272	-0.290097	0.00546455	0.205208	2	71271063	71367749	-1	protein_coding	solute carrier family 25 (mitochondrial carrier, Aralar), member 12 [Source:MGI Symbol;Acc:MGI:1926080]	ENSMUST00000126493,ENSMUST00000130715,ENSMUST00000137916,ENSMUST00000146653,ENSMUST00000147553,ENSMUST00000151937,ENSMUST00000184169	63.4901	1360	57.1022	1552	58.6744	1805	70.1397	1842	86.5668	2403	68.8463	726	81.324	2016	67.6389	1755
ENSMUSG00000050503	Fbxl22	63.4714	55.431	71.5119	-1.28945	-0.366752	0.00552454	0.20693	9	66508375	66514609	-1	protein_coding	F-box and leucine-rich repeat protein 22 [Source:MGI Symbol;Acc:MGI:1921415]	ENSMUST00000056890	66.0577	1415	40.6559	1105	55.4563	1706	59.554	1564	76.8042	2132	78.1396	824	71.4812	1772	59.6224	1547
ENSMUSG00000025241	Fyco1	82.0474	74.3629	89.732	-1.2078	-0.272378	0.00554337	0.207104	9	123789500	123851899	-1	protein_coding	FYVE and coiled-coil domain containing 1 [Source:MGI Symbol;Acc:MGI:107277]	ENSMUST00000084715,ENSMUST00000167595,ENSMUST00000183700,ENSMUST00000184082,ENSMUST00000216136	72.2666	1548	63.5777	1728	80.844	2487	80.7634	2121	98.7792	2742	83.8293	884	91.5298	2269	84.7895	2200
ENSMUSG00000021577	Sdha	375.024	343.287	406.761	-1.18509	-0.244993	0.00556623	0.207427	13	74322254	74350280	-1	protein_coding	succinate dehydrogenase complex, subunit A, flavoprotein (Fp) [Source:MGI Symbol;Acc:MGI:1914195]	ENSMUST00000022062,ENSMUST00000160400,ENSMUST00000160667,ENSMUST00000160900,ENSMUST00000161086,ENSMUST00000161434,ENSMUST00000161456,ENSMUST00000162137,ENSMUST00000221594	351.716	7534	334.004	9078	326.106	10032	361.322	9489	439.139	12190	398.569	4203	403.312	9998	386.024	10016
ENSMUSG00000029287	Tgfbr3	33.2462	25.5012	40.9912	-1.60961	-0.686712	0.00561609	0.208316	5	107106570	107289629	-1	protein_coding	transforming growth factor, beta receptor III [Source:MGI Symbol;Acc:MGI:104637]	ENSMUST00000031224,ENSMUST00000136882,ENSMUST00000138469,ENSMUST00000146591	27.5435	590	15.3793	418	22.5271	693	36.5549	960	66.4292	1844	34.518	364	30.3351	752	32.6825	848
ENSMUSG00000084883	Ccdc85c	45.8081	41.1177	50.4985	-1.22282	-0.290215	0.00561861	0.208316	12	108203602	108275425	-1	protein_coding	coiled-coil domain containing 85C [Source:MGI Symbol;Acc:MGI:3644008]	ENSMUST00000136175,ENSMUST00000222310	42.1089	902	37.5285	1020	42.6812	1313	42.1523	1107	51.443	1428	59.4581	627	47.1566	1169	43.9364	1140
ENSMUSG00000091002	Tcerg1l	3.36007	4.14735	2.5728	1.56336	0.64465	0.00563614	0.208437	7	138208974	138397730	-1	protein_coding	transcription elongation regulator 1-like [Source:MGI Symbol;Acc:MGI:1917821]	ENSMUST00000160436,ENSMUST00000161213,ENSMUST00000162222	4.80844	103	3.75285	102	4.25837	131	3.76972	99	2.77389	77	1.6121	17	2.78341	69	3.1218	81
ENSMUSG00000073627	C130036L24Rik	1.27471	0.876998	1.67242	-1.85084	-0.888176	0.0057836	0.212567	1	86359574	86373791	1	lncRNA	RIKEN cDNA C130036L24 gene [Source:MGI Symbol;Acc:MGI:2441877]	ENSMUST00000127284,ENSMUST00000137643,ENSMUST00000190804	0.793626	17	0.993402	27	0.845172	26	0.875794	23	1.11676	31	2.18108	23	1.73459	43	1.65725	43
ENSMUSG00000089769	Gm16574	4.96439	3.9426	5.98619	-1.51582	-0.6001	0.00578989	0.212567	17	12818793	12819537	1	processed_pseudogene	predicted gene 16574 [Source:MGI Symbol;Acc:MGI:4414994]	ENSMUST00000159301	4.43497	95	3.05379	83	4.77847	147	3.50318	92	5.36765	149	6.06909	64	7.38209	183	5.12591	133
ENSMUSG00000091243	Vgll3	10.5639	12.8988	8.22898	1.56527	0.646409	0.00584804	0.212567	16	65815257	65866368	1	protein_coding	vestigial like family member 3 [Source:MGI Symbol;Acc:MGI:1920819]	ENSMUST00000168064,ENSMUST00000227997,ENSMUST00000228708	7.28269	156	16.3359	444	13.3927	412	14.5839	383	5.83597	162	7.30188	77	8.79396	218	10.9841	285
ENSMUSG00000070343	Gm10288	53.9224	65.4406	42.4042	1.53744	0.620532	0.00585301	0.212567	3	146838811	146839347	-1	processed_pseudogene	predicted gene 10288 [Source:MGI Symbol;Acc:MGI:3704227]	ENSMUST00000084614	63.0232	1350	75.1306	2042	62.6077	1926	61.001	1602	62.7907	1743	19.6297	207	37.5559	931	49.6404	1288
ENSMUSG00000043015	Nemp2	20.8351	23.0915	18.5787	1.24671	0.318127	0.00586731	0.212567	1	52630703	52651919	1	protein_coding	nuclear envelope integral membrane protein 2 [Source:MGI Symbol;Acc:MGI:2444113]	ENSMUST00000165859,ENSMUST00000185483,ENSMUST00000185790,ENSMUST00000186903,ENSMUST00000188507,ENSMUST00000190108,ENSMUST00000190452,ENSMUST00000191076	23.1085	495	26.7115	726	21.0318	647	21.5141	565	17.58	488	19.8194	209	17.1442	425	19.7714	513
ENSMUSG00000040721	Zfhx2	20.9012	18.5205	23.2819	-1.25792	-0.331039	0.00587435	0.212567	14	55060262	55092324	-1	protein_coding	zinc finger homeobox 2 [Source:MGI Symbol;Acc:MGI:2686934]	ENSMUST00000036328,ENSMUST00000176665,ENSMUST00000185430,ENSMUST00000188534	21.2879	456	16.8878	459	16.4483	506	19.4579	511	22.9116	636	23.8971	252	25.7768	639	20.5422	533
ENSMUSG00000048175	Asb8	53.3834	48.9172	57.8495	-1.1811	-0.240129	0.0058843	0.212567	15	98134637	98165625	-1	protein_coding	ankyrin repeat and SOCS box-containing 8 [Source:MGI Symbol;Acc:MGI:1925791]	ENSMUST00000059112,ENSMUST00000123626,ENSMUST00000123922,ENSMUST00000143400	47.8043	1024	51.9512	1412	45.5743	1402	50.3391	1322	57.8193	1605	60.3116	636	58.6936	1455	54.5736	1416
ENSMUSG00000051984	Sec31b	1.95904	1.48164	2.43644	-1.62992	-0.704797	0.00588658	0.212567	19	44516957	44545864	-1	protein_coding	Sec31 homolog B (S. cerevisiae) [Source:MGI Symbol;Acc:MGI:2685187]	ENSMUST00000063632,ENSMUST00000111985,ENSMUST00000165758	1.4472	31	1.43491	39	1.78786	55	1.25657	33	2.48569	69	2.5604	27	2.54137	63	2.15828	56
ENSMUSG00000106019	Gm43672	5.84866	6.83781	4.85952	1.39218	0.477347	0.00590538	0.212567	3	22074412	22076142	-1	lncRNA	predicted gene 43672 [Source:MGI Symbol;Acc:MGI:5663809]	ENSMUST00000199072	7.236	155	6.84344	186	6.98892	215	6.28287	165	5.2956	147	4.26733	45	4.518	112	5.35716	139
ENSMUSG00000005580	Adcy9	2.0497	1.51883	2.58056	-1.68933	-0.756451	0.0059125	0.212567	16	4287529	4420498	-1	protein_coding	adenylate cyclase 9 [Source:MGI Symbol;Acc:MGI:108450]	ENSMUST00000005719,ENSMUST00000117801,ENSMUST00000120080	0.980362	21	1.54529	42	1.9504	60	1.59928	42	2.80991	78	2.37074	25	2.94477	73	2.19682	57
ENSMUSG00000017677	Wsb1	298.821	332.848	264.794	1.25665	0.329579	0.00593288	0.212567	11	79239372	79254671	-1	protein_coding	WD repeat and SOCS box-containing 1 [Source:MGI Symbol;Acc:MGI:1926139]	ENSMUST00000017821,ENSMUST00000131818,ENSMUST00000131848,ENSMUST00000137890,ENSMUST00000145772,ENSMUST00000150416,ENSMUST00000153585	313.062	6706	424.403	11535	298.021	9168	295.904	7771	267.95	7438	244.945	2583	249.095	6175	297.187	7711
ENSMUSG00000026389	Steap3	12.4311	10.59	14.2723	-1.35492	-0.438207	0.0059479	0.212567	1	120190757	120272705	-1	protein_coding	STEAP family member 3 [Source:MGI Symbol;Acc:MGI:1915678]	ENSMUST00000112639,ENSMUST00000112640,ENSMUST00000112641,ENSMUST00000112643,ENSMUST00000140490	13.0248	279	10.0812	274	8.74428	269	10.5095	276	15.6346	434	13.2761	140	16.5391	410	11.6393	302
ENSMUSG00000023232	Serinc2	16.6345	18.8925	14.3766	1.3209	0.401524	0.00595645	0.212567	4	130253495	130279205	-1	protein_coding	serine incorporator 2 [Source:MGI Symbol;Acc:MGI:1919132]	ENSMUST00000105996,ENSMUST00000120126,ENSMUST00000122374,ENSMUST00000146478,ENSMUST00000154846	15.499	332	22.5171	612	19.2764	593	18.2774	480	11.2396	312	15.5521	164	14.6432	363	16.0715	417
ENSMUSG00000009545	Kcnq1	11.6346	10.124	13.1453	-1.29457	-0.372476	0.00596969	0.212567	7	143106362	143427042	1	protein_coding	potassium voltage-gated channel, subfamily Q, member 1 [Source:MGI Symbol;Acc:MGI:108083]	ENSMUST00000009689,ENSMUST00000185383,ENSMUST00000186284,ENSMUST00000186288,ENSMUST00000186488,ENSMUST00000186798,ENSMUST00000187213	9.15004	196	11.1114	302	11.0197	339	9.21488	242	12.3924	344	13.2761	140	14.0784	349	12.834	333
ENSMUSG00000075334	Rprm	2.84021	3.77035	1.91006	1.92953	0.948246	0.00598871	0.212567	2	54084093	54085552	-1	protein_coding	reprimo, TP53 dependent G2 arrest mediator candidate [Source:MGI Symbol;Acc:MGI:1915124]	ENSMUST00000100089	6.72248	144	1.9868	54	3.47821	107	2.89393	76	2.37762	66	1.32761	14	1.81527	45	2.11974	55
ENSMUSG00000030246	Ldhb	223.629	203.907	243.351	-1.19338	-0.255052	0.00600164	0.212567	6	142490249	142507957	-1	protein_coding	lactate dehydrogenase B [Source:MGI Symbol;Acc:MGI:96763]	ENSMUST00000032373,ENSMUST00000130817,ENSMUST00000134191,ENSMUST00000204433	197.286	4226	221.308	6015	200.436	6166	196.597	5163	234.808	6518	242.1	2553	275.195	6822	221.301	5742
ENSMUSG00000030680	Pagr1a	5.23281	3.31178	7.15383	-2.16102	-1.11171	0.00600924	0.212567	7	127015033	127017352	-1	protein_coding	PAXIP1 associated glutamate rich protein 1A [Source:MGI Symbol;Acc:MGI:1914528]	ENSMUST00000162069,ENSMUST00000200948,ENSMUST00000206416	2.52093	54	4.0104	109	4.58343	141	2.13237	56	2.55774	71	4.74148	50	14.7642	366	6.55192	170
ENSMUSG00000020178	Adora2a	6.94462	5.6569	8.23234	-1.43781	-0.523874	0.0060136	0.212567	10	75316877	75334784	1	protein_coding	adenosine A2a receptor [Source:MGI Symbol;Acc:MGI:99402]	ENSMUST00000105420,ENSMUST00000217703,ENSMUST00000219044,ENSMUST00000219322	6.02222	129	5.04059	137	6.72887	207	4.83591	127	7.74527	215	10.2416	108	8.39057	208	6.55192	170
ENSMUSG00000030046	Bmp10	36.6891	20.3694	53.0088	-2.60349	-1.38045	0.00604334	0.212567	6	87428994	87437677	1	protein_coding	bone morphogenetic protein 10 [Source:MGI Symbol;Acc:MGI:1338820]	ENSMUST00000032125	25.1159	538	3.12738	85	9.10185	280	44.1324	1159	86.783	2409	42.3888	447	49.2946	1222	33.5689	871
ENSMUSG00000115610	Gm31251	21.2074	16.6265	25.7884	-1.54026	-0.623177	0.00604805	0.212567	14	54979393	54991601	1	lncRNA	predicted gene, 31251 [Source:MGI Symbol;Acc:MGI:5590410]	ENSMUST00000228715	18.3468	393	11.4057	310	20.8367	641	15.9166	418	17.3998	483	41.5354	438	21.0168	521	23.2015	602
ENSMUSG00000051920	Rspo2	1.8532	2.56906	1.13734	2.22483	1.15369	0.0060534	0.212567	15	43020794	43170826	-1	protein_coding	R-spondin 2 [Source:MGI Symbol;Acc:MGI:1922667]	ENSMUST00000063492,ENSMUST00000226402,ENSMUST00000226810	5.32196	114	1.87643	51	1.59282	49	1.48504	39	1.08073	30	1.04313	11	0.806786	20	1.61871	42
ENSMUSG00000047419	Cmya5	13.975	11.2891	16.6609	-1.48307	-0.568583	0.00608365	0.213118	13	93040713	93144724	-1	protein_coding	cardiomyopathy associated 5 [Source:MGI Symbol;Acc:MGI:1923719]	ENSMUST00000062122	11.9511	256	8.71986	237	9.10185	280	15.3835	404	22.3712	621	13.4658	142	18.435	457	12.3716	321
ENSMUSG00000056073	Grik2	2.85982	3.5899	2.12975	1.6263	0.70159	0.00609982	0.213173	10	49094833	49788766	-1	protein_coding	glutamate receptor, ionotropic, kainate 2 (beta 2) [Source:MGI Symbol;Acc:MGI:95815]	ENSMUST00000079751,ENSMUST00000105484,ENSMUST00000217673,ENSMUST00000218441,ENSMUST00000218598,ENSMUST00000218669,ENSMUST00000218823,ENSMUST00000219051,ENSMUST00000219509,ENSMUST00000220263,ENSMUST00000220330	4.20155	90	3.78964	103	3.05562	94	3.31279	87	2.41364	67	1.23278	13	2.09764	52	2.77493	72
ENSMUSG00000020154	Ptprb	122.214	134.478	109.95	1.22359	0.291117	0.00615179	0.214269	10	116275523	116389535	1	protein_coding	protein tyrosine phosphatase, receptor type, B [Source:MGI Symbol;Acc:MGI:97809]	ENSMUST00000092167,ENSMUST00000217925,ENSMUST00000218553,ENSMUST00000218601	106.393	2279	150.372	4087	146.962	4521	134.187	3524	111.748	3102	110.192	1162	103.511	2566	114.35	2967
ENSMUSG00000061306	Slc38a10	161.027	146.976	175.077	-1.19015	-0.251144	0.00617007	0.214269	11	120103960	120151346	-1	protein_coding	solute carrier family 38, member 10 [Source:MGI Symbol;Acc:MGI:1919305]	ENSMUST00000045402,ENSMUST00000053692,ENSMUST00000076697,ENSMUST00000103018,ENSMUST00000124997,ENSMUST00000129128,ENSMUST00000129575,ENSMUST00000129710,ENSMUST00000132239,ENSMUST00000135605,ENSMUST00000146641,ENSMUST00000148503,ENSMUST00000150315,ENSMUST00000152859,ENSMUST00000154444,ENSMUST00000179094	145.327	3113	130.982	3560	159.282	4900	152.312	4000	176.088	4888	189.185	1995	176.404	4373	158.633	4116
ENSMUSG00000022803	Popdc2	225.836	208.488	243.185	-1.16633	-0.221974	0.00617582	0.214269	16	38362209	38378216	1	protein_coding	popeye domain containing 2 [Source:MGI Symbol;Acc:MGI:1930150]	ENSMUST00000023494,ENSMUST00000114739,ENSMUST00000127892,ENSMUST00000141189,ENSMUST00000146342	205.969	4412	204.678	5563	206.222	6344	217.083	5701	251.163	6972	245.703	2591	237.961	5899	237.912	6173
ENSMUSG00000030541	Idh2	593.99	542.369	645.612	-1.19031	-0.251339	0.00618986	0.214269	7	80094846	80115392	-1	protein_coding	isocitrate dehydrogenase 2 (NADP+), mitochondrial [Source:MGI Symbol;Acc:MGI:96414]	ENSMUST00000107384,ENSMUST00000125542,ENSMUST00000134070,ENSMUST00000134328,ENSMUST00000139178,ENSMUST00000156761,ENSMUST00000206714	516.464	11063	580.809	15786	533.629	16416	538.575	14144	644.802	17899	646.833	6821	694.279	17211	596.533	15478
ENSMUSG00000026888	Grb14	25.7477	22.9433	28.552	-1.2436	-0.314521	0.00620781	0.214382	2	64912476	65024987	-1	protein_coding	growth factor receptor bound protein 14 [Source:MGI Symbol;Acc:MGI:1355324]	ENSMUST00000028252,ENSMUST00000134020,ENSMUST00000137085,ENSMUST00000145603,ENSMUST00000146807,ENSMUST00000149193,ENSMUST00000150643,ENSMUST00000156765	24.2756	520	20.1624	548	20.4142	628	26.9211	707	30.0444	834	30.061	317	27.471	681	26.6316	691
ENSMUSG00000059734	Ndufs8	57.6085	51.8946	63.3224	-1.21887	-0.285543	0.00627509	0.21609	19	3908863	3912774	-1	protein_coding	NADH:ubiquinone oxidoreductase core subunit S8 [Source:MGI Symbol;Acc:MGI:2385079]	ENSMUST00000075092,ENSMUST00000235301,ENSMUST00000235847,ENSMUST00000236801,ENSMUST00000237341	54.7135	1172	48.6031	1321	52.6282	1619	51.6338	1356	59.8367	1661	66.8549	705	73.2965	1817	53.3018	1383
ENSMUSG00000041168	Lonp1	144.717	133.828	155.607	-1.1629	-0.217726	0.00629899	0.21609	17	56614297	56626887	-1	protein_coding	lon peptidase 1, mitochondrial [Source:MGI Symbol;Acc:MGI:1921392]	ENSMUST00000047226,ENSMUST00000233732	135.43	2901	128.921	3504	132.66	4081	138.299	3632	154.617	4292	154.477	1629	161.559	4005	151.773	3938
ENSMUSG00000026603	Smyd2	92.718	84.9495	100.486	-1.18284	-0.242254	0.00632158	0.21609	1	189880492	189922363	-1	protein_coding	SET and MYND domain containing 2 [Source:MGI Symbol;Acc:MGI:1915889]	ENSMUST00000027897,ENSMUST00000130804,ENSMUST00000132289,ENSMUST00000144452	89.353	1914	86.058	2339	83.5095	2569	80.8777	2124	108.578	3014	102.131	1077	103.672	2570	87.5644	2272
ENSMUSG00000021186	Fbln5	234.033	279.969	188.096	1.48815	0.573515	0.00635826	0.21609	12	101746565	101819055	-1	protein_coding	fibulin 5 [Source:MGI Symbol;Acc:MGI:1346091]	ENSMUST00000021603,ENSMUST00000221373,ENSMUST00000222587	166.195	3560	360.384	9795	306.115	9417	287.184	7542	131.85	3660	153.055	1614	257.123	6374	210.355	5458
ENSMUSG00000031502	Col4a1	771.829	692.524	851.134	-1.22908	-0.297583	0.00638528	0.21609	8	11198423	11312826	-1	protein_coding	collagen, type IV, alpha 1 [Source:MGI Symbol;Acc:MGI:88454]	ENSMUST00000033898,ENSMUST00000130488,ENSMUST00000208095,ENSMUST00000208386,ENSMUST00000209000,ENSMUST00000209598,ENSMUST00000209661,ENSMUST00000209735	729.296	15622	602.553	16377	694.471	21364	743.778	19533	982.136	27263	843.319	8893	832.28	20632	746.803	19377
ENSMUSG00000022353	Mtss1	113.121	103.658	122.584	-1.18364	-0.243236	0.00639071	0.21609	15	58941234	59082005	-1	protein_coding	MTSS I-BAR domain containing 1 [Source:MGI Symbol;Acc:MGI:2384818]	ENSMUST00000080371,ENSMUST00000226393,ENSMUST00000226923,ENSMUST00000226976,ENSMUST00000227045,ENSMUST00000227196,ENSMUST00000227238,ENSMUST00000227290,ENSMUST00000227797,ENSMUST00000228067,ENSMUST00000228365,ENSMUST00000228655	99.0165	2121	95.6977	2601	104.996	3230	114.919	3018	129.292	3589	114.364	1206	122.349	3033	124.332	3226
ENSMUSG00000007850	Hnrnph1	695.992	768.189	623.796	1.23121	0.300077	0.00641029	0.21609	11	50376990	50386528	1	protein_coding	heterogeneous nuclear ribonucleoprotein H1 [Source:MGI Symbol;Acc:MGI:1891925]	ENSMUST00000069304,ENSMUST00000077817,ENSMUST00000109142,ENSMUST00000123371,ENSMUST00000126737,ENSMUST00000127964,ENSMUST00000128220,ENSMUST00000129631,ENSMUST00000132715,ENSMUST00000133435,ENSMUST00000134230,ENSMUST00000140056,ENSMUST00000141668,ENSMUST00000143301,ENSMUST00000150153,ENSMUST00000150657,ENSMUST00000151537,ENSMUST00000156642	769.117	16475	902.745	24536	673.147	20708	727.747	19112	653.628	18144	561.296	5919	597.626	14815	682.633	17712
ENSMUSG00000041216	Clvs1	1.52228	1.0713	1.97327	-1.7877	-0.838104	0.00641831	0.21609	4	9269293	9451691	1	protein_coding	clavesin 1 [Source:MGI Symbol;Acc:MGI:1921688]	ENSMUST00000038841,ENSMUST00000108348,ENSMUST00000128117,ENSMUST00000135864,ENSMUST00000141085,ENSMUST00000141734,ENSMUST00000142369,ENSMUST00000147285	1.07373	23	1.06699	29	1.04021	32	1.10426	29	2.01737	56	2.75006	29	1.81527	45	1.31038	34
ENSMUSG00000039835	Nhsl1	43.6712	40.1849	47.1575	-1.17404	-0.231479	0.00642811	0.21609	10	18318985	18533892	1	protein_coding	NHS-like 1 [Source:MGI Symbol;Acc:MGI:106390]	ENSMUST00000037341,ENSMUST00000100054,ENSMUST00000159299,ENSMUST00000160547,ENSMUST00000160600,ENSMUST00000160602,ENSMUST00000161510,ENSMUST00000162891,ENSMUST00000207038	41.502	889	39.6257	1077	39.8206	1225	39.7915	1045	48.2368	1339	47.0355	496	46.9549	1164	46.403	1204
ENSMUSG00000095562	Gm21887	14.0004	11.3604	16.6405	-1.45925	-0.545226	0.00642949	0.21609	X	170009659	170019281	1	lncRNA	predicted gene, 21887 [Source:MGI Symbol;Acc:MGI:5434051]	ENSMUST00000178789,ENSMUST00000179760,ENSMUST00000180251,ENSMUST00000238482,ENSMUST00000238681	14.0518	301	9.0142	245	14.3029	440	8.07254	212	12.1763	338	19.5349	206	19.2418	477	15.609	405
ENSMUSG00000018377	Vezf1	78.8516	85.3272	72.3761	1.17624	0.234178	0.00643033	0.21609	11	88068279	88084729	1	protein_coding	vascular endothelial zinc finger 1 [Source:MGI Symbol;Acc:MGI:1313291]	ENSMUST00000018521,ENSMUST00000143052	86.9254	1862	84.8807	2307	85.6549	2635	83.8478	2202	76.2278	2116	66.3807	700	67.8103	1681	79.0855	2052
ENSMUSG00000025198	Erlin1	30.5551	33.4339	27.6764	1.20168	0.26505	0.00643478	0.21609	19	44034944	44069785	-1	protein_coding	ER lipid raft associated 1 [Source:MGI Symbol;Acc:MGI:2387613]	ENSMUST00000071698,ENSMUST00000112028,ENSMUST00000168602,ENSMUST00000169092,ENSMUST00000170577,ENSMUST00000170801,ENSMUST00000171952,ENSMUST00000172041,ENSMUST00000172262	33.379	715	35.0266	952	32.5066	1000	32.8232	862	29.9364	831	24.8454	262	26.8256	665	29.0982	755
ENSMUSG00000083097	Gm14494	18.0845	15.6413	20.5277	-1.29927	-0.377706	0.00646974	0.216766	2	153826171	153826605	1	processed_pseudogene	predicted gene 14494 [Source:MGI Symbol;Acc:MGI:3704210]	ENSMUST00000118786	16.5728	355	15.4897	421	15.5382	478	14.9647	393	19.6333	545	26.6471	281	19.6049	486	16.2256	421
ENSMUSG00000024112	Cacna1h	201.31	180.979	221.642	-1.22401	-0.29161	0.00648974	0.216939	17	25374285	25433783	-1	protein_coding	calcium channel, voltage-dependent, T type, alpha 1H subunit [Source:MGI Symbol;Acc:MGI:1928842]	ENSMUST00000078496,ENSMUST00000159048,ENSMUST00000159052,ENSMUST00000159331,ENSMUST00000159610,ENSMUST00000159623,ENSMUST00000161035,ENSMUST00000161454,ENSMUST00000161658,ENSMUST00000162820	181.274	3883	145.221	3947	202.841	6240	194.579	5110	211.392	5868	240.393	2535	228.32	5660	206.462	5357
ENSMUSG00000028546	Elavl4	3.57991	4.42915	2.73068	1.61411	0.690741	0.00652634	0.217664	4	110203722	110351909	-1	protein_coding	ELAV like RNA binding protein 4 [Source:MGI Symbol;Acc:MGI:107427]	ENSMUST00000102722,ENSMUST00000102723,ENSMUST00000106597,ENSMUST00000106598,ENSMUST00000106600,ENSMUST00000106601,ENSMUST00000106603,ENSMUST00000138972,ENSMUST00000142722,ENSMUST00000144554,ENSMUST00000153200,ENSMUST00000153906	4.6217	99	4.15757	113	4.06333	125	4.87398	128	2.95401	82	2.65523	28	1.61357	40	3.69991	96
ENSMUSG00000022483	Col2a1	506.847	442.232	571.462	-1.29199	-0.369595	0.00654198	0.217688	15	97975602	98004695	-1	protein_coding	collagen, type II, alpha 1 [Source:MGI Symbol;Acc:MGI:88452]	ENSMUST00000023123,ENSMUST00000088355,ENSMUST00000127879,ENSMUST00000128547,ENSMUST00000131560,ENSMUST00000131910,ENSMUST00000133488,ENSMUST00000139246,ENSMUST00000140064,ENSMUST00000230148	511.982	10967	320.832	8720	484.089	14892	452.024	11871	563.783	15650	662.479	6986	488.952	12121	570.633	14806
ENSMUSG00000051279	Gdf6	25.5801	28.6445	22.5157	1.27245	0.347613	0.00656004	0.217793	4	9844372	9862345	1	protein_coding	growth differentiation factor 6 [Source:MGI Symbol;Acc:MGI:95689]	ENSMUST00000057613	26.0963	559	34.254	931	29.7436	915	24.4842	643	22.5153	625	22.0953	233	26.2205	650	19.2318	499
ENSMUSG00000104476	Gm38211	2.46824	3.05557	1.8809	1.61723	0.693521	0.0066298	0.219224	1	45485836	45493052	-1	TEC	predicted gene, 38211 [Source:MGI Symbol;Acc:MGI:5611439]	ENSMUST00000192814	2.56761	55	3.78964	103	2.438	75	3.42702	90	1.98135	55	1.80176	19	1.77493	44	1.96557	51
ENSMUSG00000050840	Cdh20	2.46628	1.89494	3.03762	-1.61225	-0.689076	0.00664873	0.219224	1	104768529	104995481	1	protein_coding	cadherin 20 [Source:MGI Symbol;Acc:MGI:1346069]	ENSMUST00000062528	1.82067	39	1.72926	47	1.59282	49	2.43699	64	3.71052	103	2.84489	30	2.74307	68	2.85201	74
ENSMUSG00000020388	Pdlim4	3.89896	4.77623	3.0217	1.5973	0.675639	0.00668276	0.219224	11	54054928	54069014	-1	protein_coding	PDZ and LIM domain 4 [Source:MGI Symbol;Acc:MGI:1353470]	ENSMUST00000018755,ENSMUST00000093109,ENSMUST00000127271,ENSMUST00000144477,ENSMUST00000151948	6.44238	138	3.82644	104	4.87599	150	3.96011	104	2.73786	76	3.69835	39	2.259	56	3.39158	88
ENSMUSG00000112639	A730063M14Rik	2.40184	2.97657	1.82711	1.60341	0.68114	0.00672764	0.219224	10	127070375	127074796	1	lncRNA	RIKEN cDNA A730063M14 gene [Source:MGI Symbol;Acc:MGI:2443898]	ENSMUST00000217874,ENSMUST00000217956	2.52093	54	2.83303	77	3.31567	102	3.23663	85	1.6211	45	1.42244	15	2.29934	57	1.96557	51
ENSMUSG00000025400	Tac2	1.85097	2.34033	1.36162	1.6698	0.739674	0.00673115	0.219224	10	127724478	127731768	1	protein_coding	tachykinin 2 [Source:MGI Symbol;Acc:MGI:98476]	ENSMUST00000026466,ENSMUST00000179960,ENSMUST00000217729,ENSMUST00000218048	2.56761	55	2.20756	60	2.56802	79	2.01813	53	1.18881	33	0.948296	10	1.61357	40	1.69579	44
ENSMUSG00000118341	Gm50252	2.47454	1.92454	3.02453	-1.59303	-0.671778	0.00673251	0.219224	17	30459502	30923831	-1	lncRNA	predicted gene, 50252 [Source:MGI Symbol;Acc:MGI:6303069]	ENSMUST00000235858	1.86736	40	1.80284	49	2.04792	63	1.98006	52	3.63847	101	2.37074	25	2.58171	64	3.5072	91
ENSMUSG00000045374	Wdr81	22.1914	19.6736	24.7092	-1.2457	-0.316953	0.00673855	0.219224	11	75440944	75454717	-1	protein_coding	WD repeat domain 81 [Source:MGI Symbol;Acc:MGI:2681828]	ENSMUST00000117392,ENSMUST00000132442,ENSMUST00000135804,ENSMUST00000173320	19.1871	411	18.0284	490	21.2593	654	20.2194	531	21.2544	590	29.2075	308	25.212	625	23.163	601
ENSMUSG00000030695	Aldoa	1646.97	1490.17	1803.76	-1.2103	-0.275369	0.00674892	0.219224	7	126795234	126800751	-1	protein_coding	aldolase A, fructose-bisphosphate [Source:MGI Symbol;Acc:MGI:87994]	ENSMUST00000032934,ENSMUST00000087566,ENSMUST00000106348,ENSMUST00000133514,ENSMUST00000135707,ENSMUST00000139657,ENSMUST00000141355,ENSMUST00000143509,ENSMUST00000147748,ENSMUST00000151137,ENSMUST00000205336,ENSMUST00000205890	1431.61	30666	1500.63	40786	1513.18	46550	1515.28	39794	1640.01	45525	2035.04	21460	1837.7	45556	1702.3	44169
ENSMUSG00000052005	Gm9864	11.5037	10.1015	12.9059	-1.28262	-0.359091	0.00675139	0.219224	2	107595630	107600539	-1	pseudogene	predicted gene 9864 [Source:MGI Symbol;Acc:MGI:3708663]	ENSMUST00000090043	10.4105	223	8.90382	242	10.2396	315	10.8522	285	12.6086	350	12.0434	127	13.675	339	13.2965	345
ENSMUSG00000031357	Syap1	39.0668	43.2273	34.9062	1.23767	0.307628	0.00675319	0.219224	X	162857057	162888447	-1	protein_coding	synapse associated protein 1 [Source:MGI Symbol;Acc:MGI:1914293]	ENSMUST00000033723,ENSMUST00000134629	38.4208	823	53.3494	1450	40.2432	1238	40.8958	1074	32.9984	916	33.6645	355	35.5389	881	37.423	971
ENSMUSG00000018677	Slc25a39	113.563	103.894	123.231	-1.18478	-0.244622	0.00678338	0.219715	11	102402985	102407946	-1	protein_coding	solute carrier family 25, member 39 [Source:MGI Symbol;Acc:MGI:1196386]	ENSMUST00000018821,ENSMUST00000107098,ENSMUST00000123688,ENSMUST00000124755,ENSMUST00000128825,ENSMUST00000130436,ENSMUST00000134669,ENSMUST00000141535,ENSMUST00000142097,ENSMUST00000147160,ENSMUST00000147860,ENSMUST00000149777,ENSMUST00000153395,ENSMUST00000154001,ENSMUST00000155104	109.894	2354	94.4468	2567	101.648	3127	109.588	2878	122.087	3389	134.942	1423	122.47	3036	113.425	2943
ENSMUSG00000036564	Ndrg4	243.34	223.159	263.521	-1.18104	-0.24006	0.00681475	0.219778	8	95676980	95715119	1	protein_coding	N-myc downstream regulated gene 4 [Source:MGI Symbol;Acc:MGI:2384590]	ENSMUST00000041318,ENSMUST00000073139,ENSMUST00000080666,ENSMUST00000159632,ENSMUST00000159851,ENSMUST00000160915,ENSMUST00000160964,ENSMUST00000161314,ENSMUST00000162578,ENSMUST00000166358,ENSMUST00000212160	207.837	4452	226.496	6156	225.953	6951	232.352	6102	266.581	7400	253.1	2669	290.362	7198	244.04	6332
ENSMUSG00000043673	Kcns3	1.53781	1.99697	1.07866	1.87486	0.906786	0.00682801	0.219778	12	11090202	11151056	-1	protein_coding	potassium voltage-gated channel, delayed-rectifier, subfamily S, member 3 [Source:MGI Symbol;Acc:MGI:1098804]	ENSMUST00000055673,ENSMUST00000164495,ENSMUST00000217974	1.86736	40	3.05379	83	1.65784	51	1.40889	37	0.792539	22	1.23278	13	1.21018	30	1.07914	28
ENSMUSG00000027377	Mall	6.52194	7.6652	5.37869	1.43438	0.520427	0.00684898	0.219778	2	127704386	127729932	-1	protein_coding	mal, T cell differentiation protein-like [Source:MGI Symbol;Acc:MGI:2385152]	ENSMUST00000028856	6.20896	133	9.0142	245	8.12665	250	7.31098	192	4.28691	119	5.68977	60	6.37361	158	5.16445	134
ENSMUSG00000058498	Rnf207	22.0578	19.5185	24.597	-1.2578	-0.330903	0.00685475	0.219778	4	152307019	152318993	-1	protein_coding	ring finger protein 207 [Source:MGI Symbol;Acc:MGI:2684989]	ENSMUST00000076183,ENSMUST00000108688,ENSMUST00000123133,ENSMUST00000127565,ENSMUST00000130008,ENSMUST00000134269,ENSMUST00000135837,ENSMUST00000142427,ENSMUST00000143968,ENSMUST00000145311,ENSMUST00000146496,ENSMUST00000170820	19.6072	420	20.4199	555	18.3987	566	19.6482	516	20.1017	558	25.604	270	29.3267	727	23.3557	606
ENSMUSG00000044906	4930503L19Rik	40.0264	44.7778	35.275	1.26226	0.336008	0.00686834	0.219778	18	70452212	70472509	-1	protein_coding	RIKEN cDNA 4930503L19 gene [Source:MGI Symbol;Acc:MGI:1922045]	ENSMUST00000067556,ENSMUST00000211817,ENSMUST00000212074,ENSMUST00000212155,ENSMUST00000212539,ENSMUST00000212683,ENSMUST00000212982,ENSMUST00000213066,ENSMUST00000237800	44.0229	943	52.6871	1432	38.8779	1196	43.5232	1143	38.6903	1074	27.6902	292	34.3287	851	40.3906	1048
ENSMUSG00000032436	Cmtm7	33.7763	30.399	37.1537	-1.21655	-0.282797	0.00687558	0.219778	9	114756836	114781856	-1	protein_coding	CKLF-like MARVEL transmembrane domain containing 7 [Source:MGI Symbol;Acc:MGI:2447166]	ENSMUST00000035009,ENSMUST00000084867,ENSMUST00000214604,ENSMUST00000216760,ENSMUST00000217056	30.5779	655	27.2634	741	31.9215	982	31.8332	836	36.2406	1006	42.1043	444	37.3945	927	32.8752	853
ENSMUSG00000027550	Lrrcc1	39.5315	44.2201	34.8429	1.2635	0.337422	0.00701643	0.223017	3	14533788	14572658	1	protein_coding	leucine rich repeat and coiled-coil domain containing 1 [Source:MGI Symbol;Acc:MGI:1918960]	ENSMUST00000091325,ENSMUST00000108370,ENSMUST00000163660,ENSMUST00000165436,ENSMUST00000167858,ENSMUST00000169079,ENSMUST00000169799,ENSMUST00000171620	41.8288	896	55.005	1495	39.9506	1229	40.0961	1053	35.9885	999	28.5437	301	35.2969	875	39.5427	1026
ENSMUSG00000102976	Zc3h11a	74.7159	92.2883	57.1434	1.61105	0.687999	0.00703799	0.223017	1	133619862	133661380	-1	protein_coding	zinc finger CCCH type containing 11A [Source:MGI Symbol;Acc:MGI:1917829]	ENSMUST00000191705,ENSMUST00000191828,ENSMUST00000191896,ENSMUST00000191932,ENSMUST00000192107,ENSMUST00000192148,ENSMUST00000192775,ENSMUST00000193504,ENSMUST00000194668,ENSMUST00000195067,ENSMUST00000195424,ENSMUST00000195669	87.4389	1873	91.2458	2480	110.848	3410	79.6211	2091	72.8415	2022	20.6728	218	72.8931	1807	62.1661	1613
ENSMUSG00000037206	Islr	18.1918	20.2981	16.0856	1.26593	0.340201	0.0070456	0.223017	9	58156268	58204306	-1	protein_coding	immunoglobulin superfamily containing leucine-rich repeat [Source:MGI Symbol;Acc:MGI:1349645]	ENSMUST00000041477,ENSMUST00000168864,ENSMUST00000217578	22.1748	475	18.9114	514	19.0489	586	21.0571	553	12.9688	360	17.259	182	17.4266	432	16.6881	433
ENSMUSG00000022197	Pdzd2	22.1053	19.9636	24.247	-1.21829	-0.284863	0.00705079	0.223017	15	12359711	12739924	-1	protein_coding	PDZ domain containing 2 [Source:MGI Symbol;Acc:MGI:1922394]	ENSMUST00000075317,ENSMUST00000185619,ENSMUST00000186113,ENSMUST00000187398,ENSMUST00000189324,ENSMUST00000189469,ENSMUST00000189746,ENSMUST00000190929,ENSMUST00000191339	18.4401	395	21.2294	577	19.699	606	20.486	538	26.6221	739	22.3798	236	25.1314	623	22.8546	593
ENSMUSG00000049511	Htr1b	9.51105	10.9917	8.0304	1.35822	0.441718	0.00706042	0.223017	9	81628291	81633828	-1	protein_coding	5-hydroxytryptamine (serotonin) receptor 1B [Source:MGI Symbol;Acc:MGI:96274]	ENSMUST00000051005,ENSMUST00000183482	9.66356	207	11.2953	307	12.6126	388	10.3953	273	7.42104	206	6.63807	70	8.35023	207	9.71225	252
ENSMUSG00000115234	Gm49130	5.20336	3.41829	6.98843	-2.01114	-1.00802	0.00706852	0.223017	14	54940355	54942852	1	lncRNA	predicted gene, 49130 [Source:MGI Symbol;Acc:MGI:6118539]	ENSMUST00000227485	4.0615	87	2.57549	70	3.38069	104	3.65549	96	3.13413	87	14.5089	153	3.91291	97	6.39775	166
ENSMUSG00000004085	Map3k20	103.616	92.8595	114.372	-1.23293	-0.302085	0.00710181	0.223493	2	72285637	72442610	1	protein_coding	mitogen-activated protein kinase kinase kinase 20 [Source:MGI Symbol;Acc:MGI:2443258]	ENSMUST00000090824,ENSMUST00000112073,ENSMUST00000135204,ENSMUST00000135469,ENSMUST00000144111,ENSMUST00000150126	101.864	2182	78.6627	2138	84.9398	2613	105.971	2783	135.704	3767	107.632	1135	106.778	2647	107.374	2786
ENSMUSG00000031672	Got2	305.088	277.424	332.752	-1.19894	-0.261761	0.00714748	0.223493	8	95864134	95888547	-1	protein_coding	glutamatic-oxaloacetic transaminase 2, mitochondrial [Source:MGI Symbol;Acc:MGI:95792]	ENSMUST00000034097,ENSMUST00000147040,ENSMUST00000211836,ENSMUST00000212861	300.831	6444	248.13	6744	277.054	8523	283.681	7450	335.244	9306	368.603	3887	332.557	8244	294.605	7644
ENSMUSG00000031119	Gpc4	52.8458	48.2627	57.4289	-1.18925	-0.250052	0.00714829	0.223493	X	52053021	52165252	-1	protein_coding	glypican 4 [Source:MGI Symbol;Acc:MGI:104902]	ENSMUST00000033450	42.2956	906	50.1852	1364	46.842	1441	53.7281	1411	56.4144	1566	57.2771	604	58.2903	1445	57.7339	1498
ENSMUSG00000038485	Socs7	47.6576	43.7157	51.5996	-1.1804	-0.239275	0.00716226	0.223493	11	97362435	97398542	1	protein_coding	suppressor of cytokine signaling 7 [Source:MGI Symbol;Acc:MGI:2651588]	ENSMUST00000045540,ENSMUST00000149212,ENSMUST00000238729	42.9025	919	40.3248	1096	44.7616	1377	46.874	1231	54.0728	1501	51.3976	542	51.6343	1280	49.2935	1279
ENSMUSG00000022148	Fyb	2.45593	1.86525	3.04662	-1.60744	-0.684763	0.00716469	0.223493	15	6522853	6663313	1	protein_coding	FYN binding protein [Source:MGI Symbol;Acc:MGI:1346327]	ENSMUST00000090461,ENSMUST00000159604,ENSMUST00000159714,ENSMUST00000160612,ENSMUST00000161947,ENSMUST00000162154,ENSMUST00000162430,ENSMUST00000163073,ENSMUST00000226412,ENSMUST00000227175	1.77399	38	2.17077	59	2.14544	66	1.37081	36	2.91798	81	3.60352	38	2.58171	64	3.08325	80
ENSMUSG00000036944	Tmem71	10.723	9.29972	12.1462	-1.31979	-0.40031	0.00719364	0.223493	15	66526212	66561103	-1	protein_coding	transmembrane protein 71 [Source:MGI Symbol;Acc:MGI:2146049]	ENSMUST00000048372	10.7373	230	9.30854	253	9.00433	277	8.14869	214	12.7527	354	9.95711	105	12.4245	308	13.4507	349
ENSMUSG00000022565	Plec	252.266	229.151	275.381	-1.2012	-0.264478	0.00721303	0.223493	15	76170974	76232574	-1	protein_coding	plectin [Source:MGI Symbol;Acc:MGI:1277961]	ENSMUST00000023226,ENSMUST00000054449,ENSMUST00000071869,ENSMUST00000072692,ENSMUST00000073418,ENSMUST00000074834,ENSMUST00000076442,ENSMUST00000080857,ENSMUST00000089610,ENSMUST00000165135,ENSMUST00000165210,ENSMUST00000165453,ENSMUST00000166428,ENSMUST00000167754,ENSMUST00000169108,ENSMUST00000169289,ENSMUST00000169438,ENSMUST00000169714,ENSMUST00000170728,ENSMUST00000170915,ENSMUST00000171562,…	216.753	4643	207.179	5631	248.058	7631	244.613	6424	272.777	7572	292.454	3084	296.413	7348	239.877	6224
ENSMUSG00000022452	Smdt1	64.4956	58.5271	70.464	-1.20043	-0.263546	0.00722493	0.223493	15	82338959	82349091	1	protein_coding	single-pass membrane protein with aspartate rich tail 1 [Source:MGI Symbol;Acc:MGI:1916279]	ENSMUST00000023086,ENSMUST00000159054,ENSMUST00000160994,ENSMUST00000161892,ENSMUST00000162705,ENSMUST00000230165	61.436	1316	52.4295	1425	63.5829	1956	56.6601	1488	64.4118	1788	80.3207	847	67.3263	1669	69.7972	1811
ENSMUSG00000074923	Pak6	6.49937	5.44709	7.55165	-1.37783	-0.462396	0.00723082	0.223493	2	118663303	118698020	1	protein_coding	p21 (RAC1) activated kinase 6 [Source:MGI Symbol;Acc:MGI:2679420]	ENSMUST00000099557,ENSMUST00000110853,ENSMUST00000132577,ENSMUST00000132843,ENSMUST00000152550	5.46201	117	5.55569	151	5.36359	165	5.40708	142	6.80863	189	8.25017	87	8.67294	215	6.47484	168
ENSMUSG00000044894	Uqcrq	94.3959	84.6954	104.096	-1.22645	-0.294494	0.00723659	0.223493	11	53427922	53430831	-1	protein_coding	ubiquinol-cytochrome c reductase, complex III subunit VII [Source:MGI Symbol;Acc:MGI:107807]	ENSMUST00000061326,ENSMUST00000109019,ENSMUST00000109021,ENSMUST00000156503	86.0384	1843	84.2184	2289	89.3607	2749	79.1642	2079	86.0265	2388	121.666	1283	116.581	2890	92.1122	2390
ENSMUSG00000054099	Slc25a40	20.8411	23.4515	18.2307	1.27509	0.350594	0.00725436	0.223569	5	8422850	8454797	1	protein_coding	solute carrier family 25, member 40 [Source:MGI Symbol;Acc:MGI:2442486]	ENSMUST00000066921,ENSMUST00000170496,ENSMUST00000196727,ENSMUST00000197006,ENSMUST00000198119,ENSMUST00000198792,ENSMUST00000199532,ENSMUST00000199817	21.6613	464	27.1898	739	21.1943	652	23.7607	624	20.8942	580	14.4141	152	17.2652	428	20.3495	528
ENSMUSG00000031822	Gse1	83.8437	76.7897	90.8977	-1.1823	-0.241593	0.00729094	0.224215	8	120228456	120581390	1	protein_coding	genetic suppressor element 1, coiled-coil protein [Source:MGI Symbol;Acc:MGI:1098275]	ENSMUST00000034279,ENSMUST00000118136,ENSMUST00000120493,ENSMUST00000141113,ENSMUST00000147327,ENSMUST00000180448,ENSMUST00000211997	81.0432	1736	66.7419	1814	81.6566	2512	77.7172	2041	89.701	2490	97.1055	1024	90.723	2249	86.0614	2233
ENSMUSG00000020787	P2rx1	2.31837	1.61301	3.02372	-1.806	-0.852797	0.00730602	0.224215	11	72999103	73015200	1	protein_coding	purinergic receptor P2X, ligand-gated ion channel, 1 [Source:MGI Symbol;Acc:MGI:1098235]	ENSMUST00000021141,ENSMUST00000092938,ENSMUST00000148964	1.26046	27	1.54529	42	2.27546	70	1.37081	36	2.48569	69	4.93114	52	2.0573	51	2.62077	68
ENSMUSG00000001123	Lgals9	13.7422	11.5471	15.9374	-1.38017	-0.464842	0.00733788	0.224489	11	78962974	78984946	-1	protein_coding	lectin, galactose binding, soluble 9 [Source:MGI Symbol;Acc:MGI:109496]	ENSMUST00000073001,ENSMUST00000108268,ENSMUST00000108269,ENSMUST00000140073	10.5972	227	14.7539	401	8.61425	265	12.223	321	18.2284	506	16.121	170	17.1442	425	12.2559	318
ENSMUSG00000038717	Atp5l	118.038	107.297	128.78	-1.19981	-0.2628	0.00734569	0.224489	9	44912557	44920742	-1	protein_coding	ATP synthase, H+ transporting, mitochondrial F0 complex, subunit G [Source:MGI Symbol;Acc:MGI:1351597]	ENSMUST00000043675,ENSMUST00000213999,ENSMUST00000216380,ENSMUST00000216815	109.427	2344	113.101	3074	111.238	3422	95.4235	2506	113.405	3148	130.865	1380	146.593	3634	124.255	3224
ENSMUSG00000103409	Lsmem2	6.98292	5.68045	8.28539	-1.4506	-0.536649	0.00737164	0.224812	9	107592630	107597075	-1	protein_coding	leucine-rich single-pass membrane protein 2 [Source:MGI Symbol;Acc:MGI:3612240]	ENSMUST00000191791,ENSMUST00000238519	5.5087	118	4.04719	110	6.27378	193	6.89212	181	6.84465	190	9.10364	96	9.60075	238	7.59252	197
ENSMUSG00000079108	Srp54c	92.5645	103.026	82.1025	1.25076	0.322802	0.00742693	0.225125	12	55230168	55263836	1	protein_coding	signal recognition particle 54C [Source:MGI Symbol;Acc:MGI:3714359]	ENSMUST00000164243,ENSMUST00000218879	102.611	2198	111.519	3031	97.2598	2992	100.716	2645	81.7756	2270	59.3633	626	90.8037	2251	96.4673	2503
ENSMUSG00000042389	Tsen2	11.1717	9.81857	12.5248	-1.27164	-0.346686	0.00743034	0.225125	6	115544664	115578628	1	protein_coding	tRNA splicing endonuclease subunit 2 [Source:MGI Symbol;Acc:MGI:2141599]	ENSMUST00000040234,ENSMUST00000123359,ENSMUST00000130425,ENSMUST00000138200,ENSMUST00000143520	9.43014	202	9.49251	258	10.3371	318	10.0145	263	12.7166	353	12.9917	137	11.9808	297	12.4101	322
ENSMUSG00000031523	Dlc1	129.881	117.52	142.241	-1.21125	-0.276501	0.0074504	0.225125	8	36567751	36953143	-1	protein_coding	deleted in liver cancer 1 [Source:MGI Symbol;Acc:MGI:1354949]	ENSMUST00000033923,ENSMUST00000036104,ENSMUST00000098826,ENSMUST00000145245,ENSMUST00000156312,ENSMUST00000163663,ENSMUST00000178717,ENSMUST00000179501,ENSMUST00000179652	112.648	2413	99.1562	2695	127.784	3931	130.493	3427	159.625	4431	129.917	1370	135.782	3366	143.641	3727
ENSMUSG00000029201	Ugdh	114.707	124.321	105.092	1.182	0.241229	0.00745448	0.225125	5	65413221	65435949	-1	protein_coding	UDP-glucose dehydrogenase [Source:MGI Symbol;Acc:MGI:1306785]	ENSMUST00000031103,ENSMUST00000125375,ENSMUST00000131263,ENSMUST00000139402	114.842	2460	129.952	3532	127.556	3924	124.934	3281	104.939	2913	98.6228	1040	98.8716	2451	117.934	3060
ENSMUSG00000027109	Sp3	98.8813	108.815	88.9472	1.22088	0.287916	0.00745923	0.225125	2	72936427	72980446	-1	protein_coding	trans-acting transcription factor 3 [Source:MGI Symbol;Acc:MGI:1277166]	ENSMUST00000066003,ENSMUST00000102689,ENSMUST00000129565,ENSMUST00000133615,ENSMUST00000141372	101.164	2167	129.437	3518	102.688	3159	101.973	2678	92.3308	2563	75.1999	793	87.0118	2157	101.246	2627
ENSMUSG00000018800	Abca5	12.6998	14.6995	10.7002	1.36253	0.446289	0.00747551	0.225125	11	110269369	110337716	-1	protein_coding	ATP-binding cassette, sub-family A (ABC1), member 5 [Source:MGI Symbol;Acc:MGI:2386607]	ENSMUST00000043961,ENSMUST00000124714,ENSMUST00000127318,ENSMUST00000134721,ENSMUST00000148984	11.9978	257	19.169	521	12.7426	392	14.8885	391	10.7713	299	8.43983	89	11.295	280	12.2945	319
ENSMUSG00000033751	Gadd45gip1	35.6853	31.5928	39.7778	-1.2529	-0.325268	0.00748979	0.225125	8	84831522	84835482	1	protein_coding	growth arrest and DNA-damage-inducible, gamma interacting protein 1 [Source:MGI Symbol;Acc:MGI:1914947]	ENSMUST00000036734	33.8458	725	26.969	733	34.2945	1055	31.262	821	34.4394	956	47.8889	505	41.7108	1034	35.072	910
ENSMUSG00000046794	Ppp1r3b	83.0167	76.0535	89.9798	-1.18327	-0.242774	0.00750754	0.225195	8	35375739	35388139	1	protein_coding	protein phosphatase 1, regulatory subunit 3B [Source:MGI Symbol;Acc:MGI:2177268]	ENSMUST00000070481,ENSMUST00000210337,ENSMUST00000211472,ENSMUST00000211648	67.3648	1443	72.3712	1967	82.5343	2539	81.9439	2152	93.6276	2599	86.8639	916	86.0437	2133	93.3841	2423
ENSMUSG00000020741	Cluh	166.303	148.771	183.835	-1.23549	-0.305088	0.00752473	0.225248	11	74649495	74670847	1	protein_coding	clustered mitochondria (cluA/CLU1) homolog [Source:MGI Symbol;Acc:MGI:1921398]	ENSMUST00000092915,ENSMUST00000117818,ENSMUST00000127679,ENSMUST00000128155,ENSMUST00000130398,ENSMUST00000155558	155.551	3332	117.148	3184	157.202	4836	165.182	4338	205.051	5692	191.082	2015	180.922	4485	158.287	4107
ENSMUSG00000016255	Tubb1	2.4865	1.81932	3.15369	-1.69351	-0.760016	0.00755445	0.225676	2	174450695	174457882	1	protein_coding	tubulin, beta 1 class VI [Source:MGI Symbol;Acc:MGI:107814]	ENSMUST00000016399	2.33419	50	1.69246	46	1.91789	59	1.33273	35	2.91798	81	4.64665	49	2.62205	65	2.42806	63
ENSMUSG00000032245	Cln6	26.6843	23.8963	29.4723	-1.23125	-0.30012	0.00759551	0.226254	9	62838785	62852006	1	protein_coding	ceroid-lipofuscinosis, neuronal 6 [Source:MGI Symbol;Acc:MGI:2159324]	ENSMUST00000034776,ENSMUST00000124984,ENSMUST00000138276,ENSMUST00000141821	25.4894	546	20.3095	552	23.6648	728	26.1215	686	25.7935	716	31.1989	329	29.4477	730	31.4492	816
ENSMUSG00000027827	Kcnab1	6.7996	8.35056	5.24864	1.58053	0.660404	0.00761183	0.226254	3	64949196	65378223	1	protein_coding	potassium voltage-gated channel, shaker-related subfamily, beta member 1 [Source:MGI Symbol;Acc:MGI:109155]	ENSMUST00000049230,ENSMUST00000159525,ENSMUST00000160136,ENSMUST00000161404,ENSMUST00000161956,ENSMUST00000161979,ENSMUST00000193778,ENSMUST00000238901,ENSMUST00000239069	6.20896	133	13.2454	360	7.93161	244	6.01632	158	4.93536	137	4.1725	44	6.41395	159	5.47278	142
ENSMUSG00000015222	Map2	10.2523	12.1015	8.40313	1.42467	0.510626	0.00762073	0.226254	1	66175273	66442583	1	protein_coding	microtubule-associated protein 2 [Source:MGI Symbol;Acc:MGI:97175]	ENSMUST00000024639,ENSMUST00000077355,ENSMUST00000114012,ENSMUST00000114013,ENSMUST00000114015,ENSMUST00000114017,ENSMUST00000114018,ENSMUST00000123647,ENSMUST00000124873,ENSMUST00000125844,ENSMUST00000127388,ENSMUST00000128673,ENSMUST00000133522,ENSMUST00000137807,ENSMUST00000141148,ENSMUST00000145419,ENSMUST00000151423,ENSMUST00000156636,ENSMUST00000172486,ENSMUST00000172886,ENSMUST00000173778,…	16.7128	358	12.5463	341	9.58945	295	9.55758	251	9.25829	257	6.82773	72	8.43091	209	9.0956	236
ENSMUSG00000046311	Zfp62	65.4433	71.6562	59.2304	1.20737	0.271866	0.00763575	0.226254	11	49203292	49218816	1	protein_coding	zinc finger protein 62 [Source:MGI Symbol;Acc:MGI:99662]	ENSMUST00000061757,ENSMUST00000109197,ENSMUST00000109198,ENSMUST00000128932,ENSMUST00000133150,ENSMUST00000136539,ENSMUST00000136691,ENSMUST00000137061,ENSMUST00000150284,ENSMUST00000151228,ENSMUST00000157023,ENSMUST00000180016	67.5983	1448	84.5495	2298	65.4033	2012	69.0735	1814	63.5832	1765	54.0529	570	56.233	1394	63.0526	1636
ENSMUSG00000031490	Eif4ebp1	86.0663	78.372	93.7607	-1.19286	-0.254425	0.00767306	0.226899	8	27260329	27276674	1	protein_coding	eukaryotic translation initiation factor 4E binding protein 1 [Source:MGI Symbol;Acc:MGI:103267]	ENSMUST00000033880,ENSMUST00000210959	73.0603	1565	80.7967	2196	78.601	2418	81.03	2128	85.4861	2373	108.39	1143	97.379	2414	83.7875	2174
ENSMUSG00000022217	Emc9	3.65655	2.92473	4.38838	-1.48458	-0.570055	0.00769443	0.227071	14	55581516	55585302	-1	protein_coding	ER membrane protein complex subunit 9 [Source:MGI Symbol;Acc:MGI:1934682]	ENSMUST00000022828,ENSMUST00000173169,ENSMUST00000174352,ENSMUST00000174618	3.08114	66	2.68586	73	3.38069	104	2.55123	67	4.35896	121	5.02597	53	4.27596	106	3.89261	101
ENSMUSG00000018428	Akap1	68.2415	62.5415	73.9414	-1.1832	-0.242688	0.00775443	0.227385	11	88830792	88864586	-1	protein_coding	A kinase (PRKA) anchor protein 1 [Source:MGI Symbol;Acc:MGI:104729]	ENSMUST00000018572,ENSMUST00000107903,ENSMUST00000107904,ENSMUST00000143720,ENSMUST00000153787,ENSMUST00000153961	63.1166	1352	58.1692	1581	61.1775	1882	67.7027	1778	82.0638	2278	72.2601	762	73.4175	1820	68.0243	1765
ENSMUSG00000024063	Lbh	561.621	515.732	607.51	-1.17788	-0.236193	0.0077546	0.227385	17	72918305	72941947	1	protein_coding	limb-bud and heart [Source:MGI Symbol;Acc:MGI:1925139]	ENSMUST00000024857,ENSMUST00000148556	479.257	10266	549.756	14942	527.745	16235	506.171	13293	620.522	17225	610.228	6435	609.002	15097	590.289	15316
ENSMUSG00000027552	E2f5	29.1183	32.1066	26.1301	1.22239	0.28971	0.00777068	0.227385	3	14578641	14606309	1	protein_coding	E2F transcription factor 5 [Source:MGI Symbol;Acc:MGI:105091]	ENSMUST00000029069,ENSMUST00000165922	28.2437	605	35.7257	971	33.1567	1020	31.3001	822	27.2705	757	22.285	235	27.7938	689	27.1712	705
ENSMUSG00000035606	Ky	2.20285	1.65416	2.75153	-1.65644	-0.728082	0.00777982	0.227385	9	102505750	102546239	1	protein_coding	kyphoscoliosis peptidase [Source:MGI Symbol;Acc:MGI:96709]	ENSMUST00000039390,ENSMUST00000190609	1.82067	39	1.72926	47	1.65784	51	1.40889	37	3.02606	84	2.93972	31	3.26748	81	1.77287	46
ENSMUSG00000022840	Adcy5	81.2514	74.3849	88.1179	-1.18418	-0.243884	0.00778291	0.227385	16	35154877	35305738	1	protein_coding	adenylate cyclase 5 [Source:MGI Symbol;Acc:MGI:99673]	ENSMUST00000114913,ENSMUST00000232470	67.6916	1450	67.7353	1841	78.3409	2410	83.7716	2200	91.4302	2538	88.1915	930	86.3261	2140	86.5238	2245
ENSMUSG00000031673	Cdh11	279.64	308.386	250.895	1.22856	0.296972	0.00782826	0.228254	8	102632095	102785642	-1	protein_coding	cadherin 11 [Source:MGI Symbol;Acc:MGI:99217]	ENSMUST00000075190,ENSMUST00000210425,ENSMUST00000210578	264.558	5667	377.014	10247	295.648	9095	296.323	7782	261.286	7253	220.668	2327	266.562	6608	255.062	6618
ENSMUSG00000040774	Cept1	34.7565	38.2412	31.2719	1.21961	0.286422	0.00785501	0.228578	3	106502260	106547802	-1	protein_coding	choline/ethanolaminephosphotransferase 1 [Source:MGI Symbol;Acc:MGI:2139793]	ENSMUST00000039153,ENSMUST00000068301,ENSMUST00000121231,ENSMUST00000137530,ENSMUST00000141525,ENSMUST00000148269,ENSMUST00000192438	35.2463	755	45.071	1225	34.9121	1074	37.7353	991	30.7649	854	28.7334	303	31.8277	789	33.7616	876
ENSMUSG00000019689	Fmc1	13.112	11.1525	15.0714	-1.34697	-0.429714	0.007911	0.229749	6	38533502	38539449	1	protein_coding	formation of mitochondrial complex V assembly factor 1 [Source:MGI Symbol;Acc:MGI:1913367]	ENSMUST00000019833,ENSMUST00000147651	13.3983	287	10.6699	290	11.6699	359	8.87217	233	12.6806	352	16.7848	177	17.8703	443	12.9497	336
ENSMUSG00000027834	Serpini1	2.77681	3.51392	2.03969	1.67593	0.744965	0.00794467	0.229935	3	75557547	75643495	1	protein_coding	serine (or cysteine) peptidase inhibitor, clade I, member 1 [Source:MGI Symbol;Acc:MGI:1194506]	ENSMUST00000029423,ENSMUST00000161695,ENSMUST00000161776,ENSMUST00000195285	3.26787	70	4.93022	134	2.9256	90	2.93201	77	2.0534	57	1.23278	13	2.09764	52	2.77493	72
ENSMUSG00000072940	Gm10443	13.5842	10.5897	16.5786	-1.54876	-0.631114	0.00794889	0.229935	6	86334031	86334240	1	processed_pseudogene	predicted pseudogene 10443 [Source:MGI Symbol;Acc:MGI:3704272]	ENSMUST00000119024	10.3638	222	7.87363	214	14.3354	441	9.78605	257	13.221	367	27.0264	285	11.537	286	14.5298	377
ENSMUSG00000044734	Serpinb1a	3.84063	4.5961	3.08516	1.47148	0.557272	0.00797136	0.23013	13	32842092	32851185	-1	protein_coding	serine (or cysteine) peptidase inhibitor, clade B, member 1a [Source:MGI Symbol;Acc:MGI:1913472]	ENSMUST00000076352,ENSMUST00000091668,ENSMUST00000221967,ENSMUST00000223016	3.92145	84	5.11418	139	4.55093	140	4.79783	126	3.2422	90	2.5604	27	3.14646	78	3.39158	88
ENSMUSG00000007122	Casq1	175.475	156.137	194.814	-1.24819	-0.319833	0.00799756	0.230189	1	172209894	172219868	-1	protein_coding	calsequestrin 1 [Source:MGI Symbol;Acc:MGI:1309468]	ENSMUST00000003554,ENSMUST00000170638,ENSMUST00000170700	176.138	3773	143.234	3893	127.198	3913	177.977	4674	231.133	6416	192.125	2026	179.752	4456	176.247	4573
ENSMUSG00000049420	Tmem200a	3.33825	4.10304	2.57346	1.556	0.637844	0.00801647	0.230189	10	25912331	26079052	-1	protein_coding	transmembrane protein 200A [Source:MGI Symbol;Acc:MGI:1924470]	ENSMUST00000066049,ENSMUST00000217910,ENSMUST00000218232,ENSMUST00000219338,ENSMUST00000219651,ENSMUST00000219872	4.94849	106	4.19436	114	3.57573	110	3.69357	97	2.26954	63	1.80176	19	2.98511	74	3.23742	84
ENSMUSG00000026820	Ptges2	23.7504	21.2343	26.2664	-1.22624	-0.294243	0.00802491	0.230189	2	32395896	32405772	1	protein_coding	prostaglandin E synthase 2 [Source:MGI Symbol;Acc:MGI:1917592]	ENSMUST00000028162,ENSMUST00000123714,ENSMUST00000130121	21.1011	452	19.8312	539	22.072	679	21.9329	576	23.8482	662	31.4834	332	26.3012	652	23.4327	608
ENSMUSG00000001542	Ell2	12.8813	14.562	11.2007	1.29314	0.370879	0.00804027	0.230189	13	75706757	75772364	1	protein_coding	elongation factor RNA polymerase II 2 [Source:MGI Symbol;Acc:MGI:2183438]	ENSMUST00000001583,ENSMUST00000220572,ENSMUST00000221432,ENSMUST00000221979,ENSMUST00000222194,ENSMUST00000222564,ENSMUST00000222853,ENSMUST00000222892,ENSMUST00000223535	14.1919	304	16.4463	447	15.3106	471	12.2992	323	10.5552	293	9.95711	105	11.4564	284	12.834	333
ENSMUSG00000054452	Tle5	325.081	292.198	357.965	-1.22435	-0.292016	0.00805221	0.230189	10	81559488	81566362	1	protein_coding	TLE family member 5, transcriptional modulator [Source:MGI Symbol;Acc:MGI:95806]	ENSMUST00000002518,ENSMUST00000217807,ENSMUST00000218432,ENSMUST00000218574,ENSMUST00000218611,ENSMUST00000218690,ENSMUST00000219870,ENSMUST00000220282,ENSMUST00000220348,ENSMUST00000220368	295.509	6330	261.338	7103	315.964	9720	295.98	7773	324.797	9016	416.871	4396	385.643	9560	304.549	7902
ENSMUSG00000050675	Gp1ba	3.07634	2.28518	3.86749	-1.67817	-0.746888	0.00810479	0.23124	11	70639122	70642036	1	protein_coding	glycoprotein 1b, alpha polypeptide [Source:MGI Symbol;Acc:MGI:1333744]	ENSMUST00000055184,ENSMUST00000108551	3.40792	73	1.47171	40	2.24296	69	2.01813	53	2.95401	82	5.02597	53	3.75155	93	3.73845	97
ENSMUSG00000033060	Lmo7	178.197	164.687	191.706	-1.16455	-0.219778	0.00812317	0.231312	14	101729957	101934710	1	protein_coding	LIM domain only 7 [Source:MGI Symbol;Acc:MGI:1353586]	ENSMUST00000100337,ENSMUST00000159026,ENSMUST00000159154,ENSMUST00000159258,ENSMUST00000159314,ENSMUST00000159597,ENSMUST00000159769,ENSMUST00000159797,ENSMUST00000159806,ENSMUST00000159812,ENSMUST00000159850,ENSMUST00000159948,ENSMUST00000160038,ENSMUST00000160876,ENSMUST00000161668,ENSMUST00000162091	159.425	3415	170.608	4637	158.925	4889	169.79	4459	205.304	5699	184.349	1944	190.482	4722	186.691	4844
ENSMUSG00000031558	Slit2	110.296	94.2718	126.319	-1.34165	-0.424005	0.0081754	0.231914	5	47983138	48307733	1	protein_coding	slit guidance ligand 2 [Source:MGI Symbol;Acc:MGI:1315205]	ENSMUST00000033967,ENSMUST00000170109,ENSMUST00000172484,ENSMUST00000172493,ENSMUST00000172561,ENSMUST00000172824,ENSMUST00000172998,ENSMUST00000173107,ENSMUST00000173303,ENSMUST00000173646,ENSMUST00000173671,ENSMUST00000173686,ENSMUST00000173774,ENSMUST00000173926,ENSMUST00000174061,ENSMUST00000174313,ENSMUST00000174421,ENSMUST00000174487,ENSMUST00000174658,ENSMUST00000196024,ENSMUST00000197400,…	98.1762	2103	86.7939	2359	81.234	2499	110.883	2912	180.375	5007	96.4417	1017	122.551	3038	105.91	2748
ENSMUSG00000020542	Myocd	48.3919	43.8733	52.9105	-1.20502	-0.269058	0.00817606	0.231914	11	65176561	65269989	-1	protein_coding	myocardin [Source:MGI Symbol;Acc:MGI:2137495]	ENSMUST00000101042,ENSMUST00000102635,ENSMUST00000108695,ENSMUST00000144399,ENSMUST00000150823,ENSMUST00000151483	42.6691	914	38.7059	1052	46.9396	1444	47.1786	1239	59.3684	1648	54.4322	574	48.9719	1214	48.8696	1268
ENSMUSG00000028648	Ndufs5	48.8852	44.306	53.4644	-1.20106	-0.264308	0.00820599	0.232312	4	123712710	123718202	-1	protein_coding	NADH:ubiquinone oxidoreductase core subunit S5 [Source:MGI Symbol;Acc:MGI:1890889]	ENSMUST00000030401,ENSMUST00000106206,ENSMUST00000106207,ENSMUST00000137312	44.5831	955	40.7295	1107	46.4845	1430	45.4271	1193	48.4169	1344	62.6824	661	52.9251	1312	49.8331	1293
ENSMUSG00000024620	Pdgfrb	157.044	169.938	144.15	1.17792	0.236238	0.00824788	0.233046	18	61045150	61085061	1	protein_coding	platelet derived growth factor receptor, beta polypeptide [Source:MGI Symbol;Acc:MGI:97531]	ENSMUST00000025522,ENSMUST00000115274	171.19	3667	152.874	4155	180.379	5549	175.311	4604	138.658	3849	133.425	1407	156.637	3883	147.881	3837
ENSMUSG00000031433	Rbm41	9.96332	11.5079	8.4187	1.34822	0.431055	0.00834293	0.235266	X	139889511	139998595	-1	protein_coding	RNA binding motif protein 41 [Source:MGI Symbol;Acc:MGI:2444923]	ENSMUST00000033810,ENSMUST00000087400,ENSMUST00000113007,ENSMUST00000113011,ENSMUST00000135126,ENSMUST00000138635,ENSMUST00000148703	10.924	234	13.4661	366	10.1421	312	11.4996	302	9.90673	275	6.35358	67	8.51159	211	8.9029	231
ENSMUSG00000022490	Ppp1r1a	25.99	23.3031	28.6769	-1.2257	-0.293608	0.00838178	0.235266	15	103530279	103538003	-1	protein_coding	protein phosphatase 1, regulatory inhibitor subunit 1A [Source:MGI Symbol;Acc:MGI:1889595]	ENSMUST00000023133,ENSMUST00000228813	21.9881	471	20.4935	557	24.1524	743	26.5784	698	27.6668	768	31.1989	329	30.1738	748	25.6681	666
ENSMUSG00000010122	Slc47a1	22.5062	20.2149	24.7976	-1.22527	-0.293102	0.00839553	0.235266	11	61343401	61378345	-1	protein_coding	solute carrier family 47, member 1 [Source:MGI Symbol;Acc:MGI:1914723]	ENSMUST00000010267,ENSMUST00000131723,ENSMUST00000147583,ENSMUST00000148671	18.7669	402	23.5105	639	19.2764	593	19.3055	507	26.55	737	25.2247	266	24.4456	606	22.9702	596
ENSMUSG00000021375	Kif13a	121.279	110.713	131.846	-1.19204	-0.253435	0.00842278	0.235266	13	46749087	46929867	-1	protein_coding	kinesin family member 13A [Source:MGI Symbol;Acc:MGI:1098264]	ENSMUST00000056978,ENSMUST00000223856,ENSMUST00000223881,ENSMUST00000224457,ENSMUST00000224756,ENSMUST00000224923,ENSMUST00000225591,ENSMUST00000225836,ENSMUST00000225904,ENSMUST00000238722	114.142	2445	100.407	2729	109.157	3358	119.146	3129	151.375	4202	122.994	1297	131.264	3254	121.75	3159
ENSMUSG00000049680	Urgcp	42.5394	38.777	46.3019	-1.1899	-0.250835	0.00842817	0.235266	11	5713417	5762376	-1	protein_coding	upregulator of cell proliferation [Source:MGI Symbol;Acc:MGI:1919296]	ENSMUST00000053427,ENSMUST00000093362,ENSMUST00000118076,ENSMUST00000120306,ENSMUST00000140922,ENSMUST00000170116	36.7869	788	35.7257	971	40.6333	1250	41.962	1102	44.6704	1240	50.5442	533	45.8254	1136	44.1676	1146
ENSMUSG00000081094	Rpl19-ps11	9.13896	15.7453	2.53267	6.16285	2.6236	0.00843852	0.235266	8	19492936	19493526	1	processed_pseudogene	ribosomal protein L19, pseudogene 11 [Source:MGI Symbol;Acc:MGI:3642193]	ENSMUST00000122422	16.1059	345	28.0728	763	3.38069	104	15.4216	405	6.70056	186	0	0	0	0	3.43012	89
ENSMUSG00000039270	Megf9	31.8468	35.5625	28.131	1.261	0.334569	0.00845363	0.235266	4	70427065	70534995	-1	protein_coding	multiple EGF-like-domains 9 [Source:MGI Symbol;Acc:MGI:1918264]	ENSMUST00000037881,ENSMUST00000107359	32.0251	686	42.238	1148	34.5545	1063	33.4325	878	33.3947	927	25.7936	272	23.2354	576	30.1003	781
ENSMUSG00000044086	Lmod3	24.6677	21.6359	27.6995	-1.28024	-0.356416	0.00846563	0.235266	6	97238534	97252759	-1	protein_coding	leiomodin 3 (fetal) [Source:MGI Symbol;Acc:MGI:2444169]	ENSMUST00000095655	22.595	484	17.6237	479	20.0891	618	26.2357	689	32.5301	903	28.7334	303	23.5581	584	25.9764	674
ENSMUSG00000062694	Cav3	34.2105	30.8867	37.5343	-1.21363	-0.279327	0.00847139	0.235266	6	112459505	112472872	1	protein_coding	caveolin 3 [Source:MGI Symbol;Acc:MGI:107570]	ENSMUST00000075477	28.5239	611	31.1634	847	32.8642	1011	30.9955	814	38.4021	1066	38.0267	401	41.9125	1039	31.7961	825
ENSMUSG00000043639	Rbm20	84.144	76.2831	92.005	-1.20562	-0.26978	0.00849294	0.235417	19	53677306	53867080	1	protein_coding	RNA binding motif protein 20 [Source:MGI Symbol;Acc:MGI:1920963]	ENSMUST00000161856,ENSMUST00000162910,ENSMUST00000164202	64.8439	1389	89.1854	2424	70.1493	2158	80.9538	2126	98.3108	2729	92.7433	978	87.0118	2157	89.954	2334
ENSMUSG00000041957	Pkp2	111.446	102.355	120.537	-1.17903	-0.237595	0.00857047	0.235845	16	16213318	16272712	1	protein_coding	plakophilin 2 [Source:MGI Symbol;Acc:MGI:1914701]	ENSMUST00000039408,ENSMUST00000161342,ENSMUST00000162150	98.1762	2103	114.94	3124	95.0168	2923	101.287	2660	125.437	3482	110.382	1164	123.922	3072	122.405	3176
ENSMUSG00000026568	Mpc2	32.4759	29.7188	35.233	-1.18339	-0.242929	0.00857193	0.235845	1	165460637	165481214	1	protein_coding	mitochondrial pyruvate carrier 2 [Source:MGI Symbol;Acc:MGI:1917706]	ENSMUST00000027853,ENSMUST00000128633,ENSMUST00000138999,ENSMUST00000193575,ENSMUST00000195026	29.8777	640	28.2568	768	29.2885	901	31.4524	826	35.0158	972	36.7939	388	35.8616	889	33.2606	863
ENSMUSG00000031059	Ndufb11	84.9306	76.8111	93.0501	-1.20871	-0.273469	0.00858071	0.235845	X	20615326	20617619	-1	protein_coding	NADH:ubiquinone oxidoreductase subunit B11 [Source:MGI Symbol;Acc:MGI:1349919]	ENSMUST00000116621	77.822	1667	82.1948	2234	76.098	2341	71.1297	1868	86.747	2408	107.252	1131	100.889	2501	77.3126	2006
ENSMUSG00000021226	Acot2	20.4121	18.2056	22.6187	-1.24607	-0.317387	0.00859376	0.235845	12	83987861	83993873	1	protein_coding	acyl-CoA thioesterase 2 [Source:MGI Symbol;Acc:MGI:2159605]	ENSMUST00000021649	21.6613	464	15.8576	431	16.1883	498	19.1152	502	22.4433	623	22.285	235	21.5815	535	24.165	627
ENSMUSG00000027848	Olfml3	74.8554	80.868	68.8428	1.17623	0.234167	0.00860348	0.235845	3	103722222	103738001	-1	protein_coding	olfactomedin-like 3 [Source:MGI Symbol;Acc:MGI:1914877]	ENSMUST00000029440,ENSMUST00000154145,ENSMUST00000157042,ENSMUST00000169286	74.7876	1602	89.2958	2427	80.6814	2482	78.7072	2067	62.6106	1738	71.217	751	72.2476	1791	69.2962	1798
ENSMUSG00000032036	Kirrel3	1.72412	2.22614	1.2221	1.72233	0.784361	0.00862443	0.235845	9	34485894	35036716	1	protein_coding	kirre like nephrin family adhesion molecule 3 [Source:MGI Symbol;Acc:MGI:1914953]	ENSMUST00000045091,ENSMUST00000115148,ENSMUST00000183580,ENSMUST00000184203,ENSMUST00000187182,ENSMUST00000187625,ENSMUST00000188658,ENSMUST00000188933,ENSMUST00000190549	2.6143	56	2.0236	55	2.21045	68	2.05621	54	1.26086	35	0.474148	5	1.57323	39	1.58017	41
ENSMUSG00000025626	Phf6	46.2806	50.6492	41.9119	1.20343	0.267155	0.00862755	0.235845	X	52912266	52956943	1	protein_coding	PHD finger protein 6 [Source:MGI Symbol;Acc:MGI:1918248]	ENSMUST00000078944,ENSMUST00000101587,ENSMUST00000154864,ENSMUST00000177780,ENSMUST00000179014	56.1607	1203	51.105	1389	46.9721	1445	48.3591	1270	44.094	1224	37.3629	394	39.2098	972	46.9811	1219
ENSMUSG00000042063	Zfp386	27.7261	30.6791	24.7731	1.23226	0.301301	0.00863752	0.235845	12	116047724	116063360	1	protein_coding	zinc finger protein 386 (Kruppel-like) [Source:MGI Symbol;Acc:MGI:1930708]	ENSMUST00000073551,ENSMUST00000182566,ENSMUST00000182883,ENSMUST00000183125	29.7843	638	36.1672	983	29.1584	897	27.6065	725	26.3699	732	21.716	229	23.7195	588	27.2868	708
ENSMUSG00000028164	Manba	41.2778	37.6061	44.9495	-1.1996	-0.262558	0.00865902	0.235855	3	135485611	135571404	1	protein_coding	mannosidase, beta A, lysosomal [Source:MGI Symbol;Acc:MGI:88175]	ENSMUST00000029814,ENSMUST00000123061,ENSMUST00000130147,ENSMUST00000131610,ENSMUST00000134095,ENSMUST00000134478,ENSMUST00000140496,ENSMUST00000140893,ENSMUST00000144654,ENSMUST00000147872,ENSMUST00000153412	36.04	772	41.3182	1123	36.2449	1115	36.8214	967	50.1101	1391	39.4491	416	46.1481	1144	44.0905	1144
ENSMUSG00000022246	Rai14	140.574	153.379	127.769	1.20024	0.263329	0.00867525	0.235855	15	10568969	10714624	-1	protein_coding	retinoic acid induced 14 [Source:MGI Symbol;Acc:MGI:1922896]	ENSMUST00000090339,ENSMUST00000169385,ENSMUST00000226530,ENSMUST00000226737,ENSMUST00000227366,ENSMUST00000227464,ENSMUST00000227506	130.948	2805	177.745	4831	163.021	5015	141.802	3724	130.012	3609	122.615	1293	124.366	3083	134.083	3479
ENSMUSG00000047141	Zfp654	34.7091	38.3463	31.0719	1.22834	0.296707	0.00868632	0.235855	16	64780347	64851652	-1	protein_coding	zinc finger protein 654 [Source:MGI Symbol;Acc:MGI:1919270]	ENSMUST00000052588,ENSMUST00000207826	35.7132	765	44.1144	1199	35.8223	1102	37.7353	991	32.7463	909	26.6471	281	29.2056	724	35.6887	926
ENSMUSG00000035551	Igfbpl1	7.62125	5.55404	9.68847	-1.75337	-0.810131	0.00873405	0.236471	4	45809468	45826923	-1	protein_coding	insulin-like growth factor binding protein-like 1 [Source:MGI Symbol;Acc:MGI:1933198]	ENSMUST00000044297,ENSMUST00000145102	7.56279	162	1.95001	53	4.97351	153	7.72983	203	12.1042	336	7.77603	82	8.39057	208	10.4831	272
ENSMUSG00000025428	Atp5a1	1403.56	1277.97	1529.14	-1.19652	-0.258845	0.00874139	0.236471	18	77773729	77782869	1	protein_coding	ATP synthase, H+ transporting, mitochondrial F1 complex, alpha subunit 1 [Source:MGI Symbol;Acc:MGI:88115]	ENSMUST00000026495,ENSMUST00000114748,ENSMUST00000128073,ENSMUST00000135678,ENSMUST00000146869	1352.29	28967	1148.48	31215	1272.67	39151	1338.44	35150	1603.74	44518	1581.57	16678	1479.48	36676	1451.79	37669
ENSMUSG00000047061	Gm9817	6.37859	4.61214	8.14503	-1.74166	-0.800465	0.0087677	0.236744	13	45078692	45081222	1	TEC	predicted gene 9817 [Source:MGI Symbol;Acc:MGI:3809102]	ENSMUST00000054395	6.11559	131	2.75945	75	5.46111	168	4.11242	108	5.76392	160	14.3193	151	5.40546	134	7.09149	184
ENSMUSG00000033307	Mif	408.867	361.741	455.993	-1.25982	-0.333219	0.00882163	0.237761	10	75859353	75860240	-1	protein_coding	macrophage migration inhibitory factor (glycosylation-inhibiting factor) [Source:MGI Symbol;Acc:MGI:96982]	ENSMUST00000038169,ENSMUST00000218267	351.016	7519	368.147	10006	383.383	11794	344.416	9045	355.778	9876	577.417	6089	482.901	11971	407.876	10583
ENSMUSG00000024937	Ehbp1l1	198.699	181.122	216.276	-1.194	-0.255808	0.0088641	0.238415	19	5707376	5726317	-1	protein_coding	EH domain binding protein 1-like 1 [Source:MGI Symbol;Acc:MGI:3612340]	ENSMUST00000049295,ENSMUST00000075606,ENSMUST00000235730,ENSMUST00000236215,ENSMUST00000237081,ENSMUST00000237367,ENSMUST00000237868	187.949	4026	153.094	4161	185.515	5707	197.929	5198	227.675	6320	220.479	2325	221.664	5495	195.286	5067
ENSMUSG00000071042	Rasgrp3	17.3906	15.4516	19.3296	-1.26213	-0.335856	0.00887854	0.238415	17	75435896	75529054	1	protein_coding	RAS, guanyl releasing protein 3 [Source:MGI Symbol;Acc:MGI:3028579]	ENSMUST00000095204,ENSMUST00000164192,ENSMUST00000234011,ENSMUST00000234640,ENSMUST00000234644,ENSMUST00000234660,ENSMUST00000235103	16.1993	347	13.8708	377	15.8957	489	15.8404	416	22.7315	631	15.4572	163	20.1293	499	19.0006	493
ENSMUSG00000034845	Plvap	83.8285	71.4478	96.2093	-1.34586	-0.428531	0.00891623	0.238988	8	71497765	71511752	-1	protein_coding	plasmalemma vesicle associated protein [Source:MGI Symbol;Acc:MGI:1890497]	ENSMUST00000048452	88.0925	1887	47.1314	1281	72.1647	2220	78.4026	2059	106.596	2959	110.856	1169	96.0075	2380	71.3774	1852
ENSMUSG00000037362	Ccn3	8.12015	9.94893	6.29138	1.57401	0.654449	0.00894361	0.239283	15	54745702	54754039	1	protein_coding	cellular communication network factor 3 [Source:MGI Symbol;Acc:MGI:109185]	ENSMUST00000050027	5.60207	120	12.6199	343	8.09415	249	13.4796	354	5.18753	144	5.1208	54	7.34175	182	7.51543	195
ENSMUSG00000031441	Atp11a	110.145	100.961	119.328	-1.18267	-0.242053	0.00899988	0.240163	8	12757014	12868728	1	protein_coding	ATPase, class VI, type 11A [Source:MGI Symbol;Acc:MGI:1354735]	ENSMUST00000033818,ENSMUST00000091237,ENSMUST00000125031,ENSMUST00000127197,ENSMUST00000131804,ENSMUST00000132974,ENSMUST00000133338,ENSMUST00000136918,ENSMUST00000139545,ENSMUST00000143359,ENSMUST00000152273	96.0754	2058	96.2496	2616	100.218	3083	111.302	2923	134.551	3735	113.701	1199	117.831	2921	111.228	2886
ENSMUSG00000023904	Hcfc1r1	82.1696	75.4795	88.8597	-1.17562	-0.233422	0.00902936	0.240163	17	23673596	23675227	1	protein_coding	host cell factor C1 regulator 1 (XPO1-dependent) [Source:MGI Symbol;Acc:MGI:2663619]	ENSMUST00000024697,ENSMUST00000179928,ENSMUST00000180140	78.9424	1691	69.3174	1884	75.903	2335	77.7553	2042	85.6302	2377	95.683	1009	94.1922	2335	79.9334	2074
ENSMUSG00000116461	Gm44502	53.7694	48.6082	58.9306	-1.20693	-0.271338	0.00903353	0.240163	15	89416405	89429696	-1	protein_coding	predicted readthrough transcript (NMD candidate), 44502 [Source:MGI Symbol;Acc:MGI:3846135]	ENSMUST00000052315	43.7428	937	50.2956	1367	47.1996	1452	53.195	1397	57.351	1592	69.9842	738	54.7001	1356	53.6872	1393
ENSMUSG00000048776	Pthlh	3.67913	4.65159	2.70667	1.75591	0.812216	0.00904228	0.240163	6	147252101	147264183	-1	protein_coding	parathyroid hormone-like peptide [Source:MGI Symbol;Acc:MGI:97800]	ENSMUST00000052296,ENSMUST00000204197	2.66098	57	6.43872	175	5.85119	180	3.65549	96	1.6211	45	3.69835	39	2.50104	62	3.00617	78
ENSMUSG00000047786	Lix1	4.12859	5.29959	2.95759	1.76427	0.819073	0.00908473	0.240852	17	17402672	17459387	1	protein_coding	limb and CNS expressed 1 [Source:MGI Symbol;Acc:MGI:1913893]	ENSMUST00000115576,ENSMUST00000140134	9.52351	204	3.67927	100	4.22586	130	3.76972	99	3.27823	91	2.27591	24	2.4607	61	3.81553	99
ENSMUSG00000015961	Adss	80.3374	87.6664	73.0083	1.19913	0.261988	0.00915033	0.241959	1	177762962	177796511	-1	protein_coding	adenylosuccinate synthetase, non muscle [Source:MGI Symbol;Acc:MGI:87948]	ENSMUST00000016105,ENSMUST00000159184,ENSMUST00000161808	81.0899	1737	103.829	2822	80.909	2489	84.8378	2228	76.1918	2115	67.5187	712	68.6978	1703	79.6251	2066
ENSMUSG00000015112	Slc25a13	79.9148	73.3701	86.4595	-1.17692	-0.235014	0.0091596	0.241959	6	6041218	6217173	-1	protein_coding	solute carrier family 25 (mitochondrial carrier, adenine nucleotide translocator), member 13 [Source:MGI Symbol;Acc:MGI:1354721]	ENSMUST00000015256,ENSMUST00000177698,ENSMUST00000188414,ENSMUST00000203551,ENSMUST00000203990	71.4263	1530	76.308	2074	69.8567	2149	75.8895	1993	94.4922	2623	92.5537	976	77.8951	1931	80.8969	2099
ENSMUSG00000058756	Thra	102.231	93.8679	110.593	-1.17585	-0.233709	0.00918782	0.242267	11	98740638	98769006	1	protein_coding	thyroid hormone receptor alpha [Source:MGI Symbol;Acc:MGI:98742]	ENSMUST00000064187,ENSMUST00000103139,ENSMUST00000124072,ENSMUST00000124130,ENSMUST00000142944,ENSMUST00000150693,ENSMUST00000152195,ENSMUST00000153043,ENSMUST00000153468	92.5741	1983	90.5467	2461	100.088	3079	92.263	2423	101.517	2818	122.52	1292	117.629	2916	100.707	2613
ENSMUSG00000028676	Srsf10	179.354	196.843	161.865	1.21504	0.281004	0.00921867	0.242642	4	135855747	135869908	1	protein_coding	serine/arginine-rich splicing factor 10 [Source:MGI Symbol;Acc:MGI:1333805]	ENSMUST00000030438,ENSMUST00000097844,ENSMUST00000102544,ENSMUST00000105853,ENSMUST00000126641,ENSMUST00000129198,ENSMUST00000129718,ENSMUST00000142002,ENSMUST00000149878,ENSMUST00000154447	195.465	4187	224.619	6105	180.022	5538	187.268	4918	172.701	4794	145.184	1531	142.035	3521	187.539	4866
ENSMUSG00000097652	Mhrt	44.8151	36.8514	52.7789	-1.42797	-0.513968	0.00924416	0.242875	14	54968678	54974349	1	lncRNA	myosin heavy chain associated RNA transcript [Source:MGI Symbol;Acc:MGI:3642848]	ENSMUST00000181782,ENSMUST00000185798	45.33	971	25.8652	703	40.3407	1241	35.8695	942	38.186	1060	76.7171	809	40.0972	994	56.1152	1456
ENSMUSG00000018585	Atox1	26.6758	23.72	29.6315	-1.23967	-0.309952	0.00935141	0.245252	11	55446641	55461239	-1	protein_coding	antioxidant 1 copper chaperone [Source:MGI Symbol;Acc:MGI:1333855]	ENSMUST00000108857,ENSMUST00000138412	25.3027	542	21.3765	581	24.2499	746	23.9511	629	26.55	737	36.7939	388	29.2056	724	25.9764	674
ENSMUSG00000040666	Sh3bgr	278.956	247.651	310.26	-1.25303	-0.325416	0.00939995	0.246083	16	96200450	96228935	1	protein_coding	SH3-binding domain glutamic acid-rich protein [Source:MGI Symbol;Acc:MGI:1354740]	ENSMUST00000048770,ENSMUST00000129904,ENSMUST00000132424,ENSMUST00000145069,ENSMUST00000157060,ENSMUST00000166952,ENSMUST00000171181,ENSMUST00000233577,ENSMUST00000233818,ENSMUST00000233945	287.106	6150	193.493	5259	224.003	6891	286.004	7511	354.193	9832	309.903	3268	288.507	7152	288.438	7484
ENSMUSG00000019779	Frk	13.347	15.3123	11.3817	1.33401	0.415769	0.00945015	0.246955	10	34483399	34611278	1	protein_coding	fyn-related kinase [Source:MGI Symbol;Acc:MGI:103265]	ENSMUST00000019913,ENSMUST00000170771,ENSMUST00000215144,ENSMUST00000215594	14.332	307	19.6105	533	12.19	375	15.117	397	13.0409	362	9.2933	98	11.9001	295	11.2924	293
ENSMUSG00000063171	Rps4l	84.5301	76.8356	92.2247	-1.1978	-0.260383	0.0094874	0.247207	6	148354656	148355598	1	transcribed_processed_pseudogene	ribosomal protein S4-like [Source:MGI Symbol;Acc:MGI:1913434]	ENSMUST00000071745,ENSMUST00000204242	81.6501	1749	68.1768	1853	79.8363	2456	77.6791	2040	83.3607	2314	104.976	1107	98.5085	2442	82.0531	2129
ENSMUSG00000035356	Nfkbiz	17.3012	19.2045	15.3979	1.24565	0.316893	0.00949478	0.247207	16	55811375	55838899	-1	protein_coding	nuclear factor of kappa light polypeptide gene enhancer in B cells inhibitor, zeta [Source:MGI Symbol;Acc:MGI:1931595]	ENSMUST00000036273,ENSMUST00000096026,ENSMUST00000114457,ENSMUST00000114458,ENSMUST00000139373,ENSMUST00000231463	16.8062	360	21.1558	575	18.7888	578	20.0671	527	15.0222	417	14.7934	156	14.2398	353	17.536	455
ENSMUSG00000025508	Rplp2	240.25	213.326	267.173	-1.25121	-0.323324	0.00951056	0.247207	7	141447370	141451585	1	protein_coding	ribosomal protein, large P2 [Source:MGI Symbol;Acc:MGI:1914436]	ENSMUST00000084434,ENSMUST00000106003,ENSMUST00000106004,ENSMUST00000134636,ENSMUST00000137307,ENSMUST00000140099	226.65	4855	180.873	4916	227.481	6998	218.301	5733	224.072	6220	340.249	3588	265.997	6594	238.374	6185
ENSMUSG00000036916	Zfp280c	25.8809	28.2871	23.4747	1.199	0.26183	0.0095393	0.247513	X	48541625	48594504	-1	protein_coding	zinc finger protein 280C [Source:MGI Symbol;Acc:MGI:2387585]	ENSMUST00000072292,ENSMUST00000076635,ENSMUST00000088898,ENSMUST00000114940,ENSMUST00000143028,ENSMUST00000149058,ENSMUST00000150501	28.7573	616	30.9426	841	26.0703	802	27.3781	719	23.7401	659	21.4315	226	23.5985	585	25.1285	652
ENSMUSG00000029093	Sorcs2	47.1598	43.072	51.2476	-1.18951	-0.250363	0.00957035	0.247514	5	36017180	36398139	-1	protein_coding	sortilin-related VPS10 domain containing receptor 2 [Source:MGI Symbol;Acc:MGI:1932289]	ENSMUST00000037370,ENSMUST00000070720,ENSMUST00000135324,ENSMUST00000137040,ENSMUST00000141508	45.5635	976	37.7125	1025	47.8497	1472	41.1623	1081	51.8032	1438	51.6821	545	52.4814	1301	49.0238	1272
ENSMUSG00000023885	Thbs2	13.9033	16.5175	11.2891	1.46306	0.548994	0.00957319	0.247514	17	14665500	14694235	-1	protein_coding	thrombospondin 2 [Source:MGI Symbol;Acc:MGI:98738]	ENSMUST00000170872,ENSMUST00000232616	9.71025	208	23.952	651	16.6434	512	15.7643	414	9.33034	259	10.5261	111	13.3523	331	11.9476	310
ENSMUSG00000091625	Lsm5	17.6455	19.6751	15.6159	1.26347	0.337396	0.00961567	0.248173	6	56701063	56704710	-1	protein_coding	LSM5 homolog, U6 small nuclear RNA and mRNA degradation associated [Source:MGI Symbol;Acc:MGI:1913623]	ENSMUST00000170382,ENSMUST00000175865,ENSMUST00000176595,ENSMUST00000177144,ENSMUST00000203958	18.6269	399	22.5539	613	19.699	606	17.8205	468	17.4719	485	16.5952	175	12.7876	317	15.609	405
ENSMUSG00000039648	Kyat1	11.6171	10.3349	12.8994	-1.25085	-0.322912	0.0097036	0.25	2	30185124	30205847	-1	protein_coding	kynurenine aminotransferase 1 [Source:MGI Symbol;Acc:MGI:1917516]	ENSMUST00000044038,ENSMUST00000113659,ENSMUST00000113660,ENSMUST00000113661,ENSMUST00000113662,ENSMUST00000113663,ENSMUST00000148555,ENSMUST00000149522	10.8307	232	10.2652	279	10.0771	310	10.1668	267	12.8607	357	12.6123	133	12.8279	318	13.2965	345
ENSMUSG00000043885	Slc36a4	38.3213	41.9808	34.6617	1.20748	0.272003	0.00981292	0.252209	9	15709738	15743361	1	protein_coding	solute carrier family 36 (proton/amino acid symporter), member 4 [Source:MGI Symbol;Acc:MGI:2442595]	ENSMUST00000061568,ENSMUST00000115588,ENSMUST00000214954	39.6813	850	45.4757	1236	41.4134	1274	41.3527	1086	38.3661	1065	31.6731	334	30.3755	753	38.2324	992
ENSMUSG00000026458	Ppfia4	43.1889	38.6361	47.7417	-1.23374	-0.303039	0.00982385	0.252209	1	134296783	134332928	-1	protein_coding	protein tyrosine phosphatase, receptor type, f polypeptide (PTPRF), interacting protein (liprin), alpha 4 [Source:MGI Symbol;Acc:MGI:1915757]	ENSMUST00000168515,ENSMUST00000186553,ENSMUST00000186730,ENSMUST00000186964,ENSMUST00000189361,ENSMUST00000189862	43.0425	922	32.0096	870	35.8548	1103	43.6374	1146	49.0654	1362	53.0097	559	47.9231	1188	40.9687	1063
ENSMUSG00000035674	Ndufa3	51.8999	47.0959	56.7038	-1.19954	-0.262485	0.00986504	0.252725	7	3617373	3620327	1	protein_coding	NADH:ubiquinone oxidoreductase subunit A3 [Source:MGI Symbol;Acc:MGI:1913341]	ENSMUST00000076657,ENSMUST00000108644,ENSMUST00000134683,ENSMUST00000148403,ENSMUST00000150497,ENSMUST00000156712	46.2637	991	45.1078	1226	50.9379	1567	46.0744	1210	49.6778	1379	64.2945	678	61.2754	1519	51.5674	1338
ENSMUSG00000026489	Coq8a	4.2365	3.47624	4.99676	-1.43628	-0.522342	0.00987858	0.252725	1	180165238	180199602	-1	protein_coding	coenzyme Q8A [Source:MGI Symbol;Acc:MGI:1914676]	ENSMUST00000027766,ENSMUST00000159591,ENSMUST00000159914,ENSMUST00000160102,ENSMUST00000160121,ENSMUST00000160169,ENSMUST00000160482,ENSMUST00000160879,ENSMUST00000161300,ENSMUST00000161379,ENSMUST00000161632,ENSMUST00000161743,ENSMUST00000161746,ENSMUST00000161814,ENSMUST00000162725,ENSMUST00000162769,ENSMUST00000170472	2.8944	62	4.08399	111	3.57573	110	3.35086	88	4.79126	133	4.74148	50	5.40546	134	5.04883	131
ENSMUSG00000049881	2810025M15Rik	34.3126	30.8841	37.7411	-1.22347	-0.290976	0.00998266	0.254942	1	157412352	157420236	1	transcribed_processed_pseudogene	RIKEN cDNA 2810025M15 gene [Source:MGI Symbol;Acc:MGI:1917203]	ENSMUST00000061537,ENSMUST00000187761,ENSMUST00000189791,ENSMUST00000194868	38.094	816	26.8219	729	28.9959	892	29.6247	778	38.8344	1078	38.406	405	37.0718	919	36.6522	951
ENSMUSG00000057863	Rpl36	161.362	142.329	180.394	-1.26553	-0.339742	0.0100397	0.255927	17	56613416	56614243	1	protein_coding	ribosomal protein L36 [Source:MGI Symbol;Acc:MGI:1860603]	ENSMUST00000080492	146.121	3130	136.022	3697	152.911	4704	134.263	3526	141.792	3936	236.22	2491	191.329	4743	152.236	3950
ENSMUSG00000054046	Klk13	1.48619	1.92155	1.05083	1.86015	0.895421	0.0100563	0.255927	7	43712567	43727534	1	protein_coding	kallikrein related-peptidase 13 [Source:MGI Symbol;Acc:MGI:3615275]	ENSMUST00000066834,ENSMUST00000205457,ENSMUST00000206554	1.40052	30	2.68586	73	1.65784	51	1.94198	51	0.576392	16	1.23278	13	0.968143	24	1.42601	37
ENSMUSG00000032551	1110059G10Rik	13.8231	15.5239	12.1222	1.26774	0.34226	0.01016	0.258014	9	122945089	122951000	-1	protein_coding	RIKEN cDNA 1110059G10 gene [Source:MGI Symbol;Acc:MGI:1913452]	ENSMUST00000035154,ENSMUST00000118422,ENSMUST00000215129	16.6195	356	17.219	468	13.9778	430	14.2792	375	12.2123	339	10.1468	107	12.9489	321	13.1809	342
ENSMUSG00000032352	Lrrc1	28.0804	25.6193	30.5414	-1.19179	-0.253133	0.0101867	0.258014	9	77430823	77544870	-1	protein_coding	leucine rich repeat containing 1 [Source:MGI Symbol;Acc:MGI:2442313]	ENSMUST00000113421,ENSMUST00000183467,ENSMUST00000183572,ENSMUST00000183734,ENSMUST00000183873,ENSMUST00000183980,ENSMUST00000184099,ENSMUST00000184811	25.1159	538	27.3002	742	25.6152	788	24.4461	642	33.4307	928	30.7248	324	29.5284	732	28.4816	739
ENSMUSG00000115463	Gm49356	4.86057	3.49804	6.22311	-1.74573	-0.803827	0.0102294	0.258014	15	58889298	58937359	1	protein_coding	predicted gene, 49356 [Source:MGI Symbol;Acc:MGI:6121562]	ENSMUST00000228787	3.31456	71	2.79624	76	4.22586	130	3.65549	96	2.73786	76	10.5261	111	5.80886	144	5.81964	151
ENSMUSG00000032175	Tyk2	24.0872	21.8762	26.2981	-1.19775	-0.260325	0.010241	0.258014	9	21104068	21131243	-1	protein_coding	tyrosine kinase 2 [Source:MGI Symbol;Acc:MGI:1929470]	ENSMUST00000001036,ENSMUST00000213717,ENSMUST00000214454,ENSMUST00000214615,ENSMUST00000214864,ENSMUST00000216874	21.9881	471	19.9784	543	23.5673	725	21.971	577	26.3339	731	28.0696	296	26.6239	660	24.165	627
ENSMUSG00000038145	Snrk	59.2955	53.5525	65.0385	-1.21595	-0.282082	0.0102427	0.258014	9	122117266	122169702	1	protein_coding	SNF related kinase [Source:MGI Symbol;Acc:MGI:108104]	ENSMUST00000118886,ENSMUST00000119215,ENSMUST00000120173,ENSMUST00000131169,ENSMUST00000134949,ENSMUST00000139181,ENSMUST00000142784,ENSMUST00000145384,ENSMUST00000146832,ENSMUST00000151872,ENSMUST00000215432,ENSMUST00000217631	53.6398	1149	44.6295	1213	54.026	1662	61.9148	1626	73.2018	2032	61.1651	645	67.2052	1666	58.5818	1520
ENSMUSG00000018574	Acadvl	74.3156	68.9435	79.6877	-1.15631	-0.209529	0.0102762	0.258014	11	70010183	70015411	-1	protein_coding	acyl-Coenzyme A dehydrogenase, very long chain [Source:MGI Symbol;Acc:MGI:895149]	ENSMUST00000018718,ENSMUST00000102574,ENSMUST00000134516,ENSMUST00000137187,ENSMUST00000145478,ENSMUST00000146129,ENSMUST00000156733	68.4386	1466	70.274	1910	66.541	2047	70.5205	1852	82.4601	2289	78.6137	829	83.1393	2061	74.5377	1934
ENSMUSG00000101335	Gm28229	3.16411	3.81783	2.51038	1.52192	0.605889	0.010277	0.258014	9	88441500	88443652	-1	lncRNA	predicted gene 28229 [Source:MGI Symbol;Acc:MGI:5578935]	ENSMUST00000188747	4.66839	100	3.78964	103	3.34818	103	3.4651	91	2.16147	60	2.65523	28	2.21866	55	3.00617	78
ENSMUSG00000001270	Ckb	182.917	161.27	204.565	-1.26758	-0.342078	0.0102796	0.258014	12	111669361	111672338	-1	protein_coding	creatine kinase, brain [Source:MGI Symbol;Acc:MGI:88407]	ENSMUST00000001304,ENSMUST00000220888,ENSMUST00000222513,ENSMUST00000222705,ENSMUST00000223099	182.02	3899	117.589	3196	160.908	4950	184.564	4847	197.774	5490	246.462	2599	188.949	4684	185.072	4802
ENSMUSG00000030265	Kras	80.1802	87.4465	72.9139	1.19858	0.261331	0.0103295	0.258508	6	145216699	145250239	-1	protein_coding	Kirsten rat sarcoma viral oncogene homolog [Source:MGI Symbol;Acc:MGI:96680]	ENSMUST00000032399,ENSMUST00000111710,ENSMUST00000123972,ENSMUST00000149314,ENSMUST00000155145,ENSMUST00000156486,ENSMUST00000203147	80.3896	1722	100.959	2744	82.7618	2546	85.6755	2250	80.0824	2223	70.5532	744	63.0906	1564	77.9293	2022
ENSMUSG00000038552	Fndc4	36.4182	39.2483	33.5881	1.17013	0.22667	0.0103346	0.258508	5	31292242	31296080	-1	protein_coding	fibronectin type III domain containing 4 [Source:MGI Symbol;Acc:MGI:1917195]	ENSMUST00000041266,ENSMUST00000172435,ENSMUST00000200845,ENSMUST00000201417,ENSMUST00000201906,ENSMUST00000202158,ENSMUST00000202615	39.4479	845	39.3681	1070	39.528	1216	38.6492	1015	32.9624	915	34.518	364	33.8043	838	33.0679	858
ENSMUSG00000027800	Tm4sf1	25.8138	21.3851	30.2425	-1.41638	-0.502212	0.0103891	0.259205	3	57285611	57301988	-1	protein_coding	transmembrane 4 superfamily member 1 [Source:MGI Symbol;Acc:MGI:104678]	ENSMUST00000029376,ENSMUST00000171384,ENSMUST00000196506,ENSMUST00000196704,ENSMUST00000196979,ENSMUST00000198030	13.9118	298	29.8388	811	18.3337	564	23.456	616	29.8643	829	23.8022	251	40.0166	992	27.2868	708
ENSMUSG00000036427	Gpi1	820.608	752.153	889.063	-1.18179	-0.24098	0.010398	0.259205	7	34201330	34230336	-1	protein_coding	glucose phosphate isomerase 1 [Source:MGI Symbol;Acc:MGI:95797]	ENSMUST00000038027,ENSMUST00000126901,ENSMUST00000135243,ENSMUST00000138773,ENSMUST00000205800,ENSMUST00000205865,ENSMUST00000205870,ENSMUST00000205983,ENSMUST00000206232,ENSMUST00000206415,ENSMUST00000206603	731.256	15664	743.359	20204	754.121	23199	779.876	20481	850.61	23612	974.469	10276	908.521	22522	822.651	21345
ENSMUSG00000073557	Ppp1r12b	133.487	122.537	144.438	-1.17909	-0.23767	0.0104196	0.2593	1	134754658	134955942	-1	protein_coding	protein phosphatase 1, regulatory subunit 12B [Source:MGI Symbol;Acc:MGI:1916417]	ENSMUST00000045665,ENSMUST00000086444,ENSMUST00000112163,ENSMUST00000132025,ENSMUST00000137022,ENSMUST00000141419,ENSMUST00000146639,ENSMUST00000156348,ENSMUST00000168381,ENSMUST00000191540,ENSMUST00000238280	120.071	2572	111.886	3041	119.624	3680	138.566	3639	159.769	4435	141.77	1495	135.5	3359	140.712	3651
ENSMUSG00000031075	Ano1	40.6787	43.97	37.3875	1.17838	0.236803	0.0105347	0.261498	7	144588549	144751974	-1	protein_coding	anoctamin 1, calcium activated chloride channel [Source:MGI Symbol;Acc:MGI:2142149]	ENSMUST00000033393,ENSMUST00000118556,ENSMUST00000121758,ENSMUST00000131571,ENSMUST00000131731,ENSMUST00000141632,ENSMUST00000152531,ENSMUST00000155175,ENSMUST00000208094,ENSMUST00000208985,ENSMUST00000238848	42.2956	906	41.0606	1116	48.4674	1491	44.0562	1157	36.8891	1024	38.6905	408	36.5474	906	37.423	971
ENSMUSG00000054737	Zfp182	9.32846	10.6571	7.99985	1.31556	0.395682	0.0105437	0.261498	X	21028939	21062316	-1	protein_coding	zinc finger protein 182 [Source:MGI Symbol;Acc:MGI:2442220]	ENSMUST00000040628,ENSMUST00000115333,ENSMUST00000115334,ENSMUST00000133186,ENSMUST00000138123	10.6439	228	11.5529	314	9.42692	290	11.0045	289	8.39371	233	6.44841	68	8.79396	218	8.36333	217
ENSMUSG00000066113	Adamtsl1	36.0408	39.5735	32.508	1.21882	0.285482	0.010577	0.26188	4	85514172	86428385	1	protein_coding	ADAMTS-like 1 [Source:MGI Symbol;Acc:MGI:1924989]	ENSMUST00000048885,ENSMUST00000107177,ENSMUST00000107178,ENSMUST00000120678,ENSMUST00000126654,ENSMUST00000130474,ENSMUST00000136320,ENSMUST00000136418,ENSMUST00000141889,ENSMUST00000147066,ENSMUST00000150043,ENSMUST00000213098	43.8828	940	32.4511	882	43.0063	1323	38.9538	1023	34.5475	959	34.2335	361	31.3436	777	29.9076	776
ENSMUSG00000075591	Gm10874	4.54646	3.20471	5.88822	-1.80268	-0.85014	0.0106448	0.262773	5	138363719	138388287	1	lncRNA	predicted gene 10874 [Source:MGI Symbol;Acc:MGI:3704261]	ENSMUST00000100526	3.87476	83	1.9868	54	4.06333	125	2.89393	76	3.31425	92	10.7157	113	4.39698	109	5.12591	133
ENSMUSG00000095990	Zfp97	7.44464	8.53421	6.35508	1.33708	0.419084	0.0106491	0.262773	17	17121415	17146831	1	protein_coding	zinc finger protein 97 [Source:MGI Symbol;Acc:MGI:105921]	ENSMUST00000147630	7.51611	161	9.75006	265	8.87431	273	7.99638	210	6.08814	169	5.7846	61	6.49462	161	7.05295	183
ENSMUSG00000029844	Hoxa1	5.45309	6.49449	4.41169	1.44901	0.535064	0.0106674	0.262782	6	52155590	52158317	-1	protein_coding	homeobox A1 [Source:MGI Symbol;Acc:MGI:96170]	ENSMUST00000000964,ENSMUST00000120363	5.46201	117	6.99061	190	7.50903	231	6.01632	158	3.92667	109	3.03455	32	5.40546	134	5.28007	137
ENSMUSG00000117789	Gm50388	2.04324	1.2852	2.80128	-2.20068	-1.13795	0.0106963	0.263049	19	5038891	5049912	1	protein_coding	predicted gene, 50388 [Source:MGI Symbol;Acc:MGI:6303291]	ENSMUST00000236560	1.40052	30	0.55189	15	2.50301	77	0.685404	18	2.84593	79	1.04313	11	3.30782	82	4.00823	104
ENSMUSG00000027966	Col11a1	68.1821	73.7449	62.6192	1.17866	0.237142	0.0107455	0.263815	3	114030540	114220718	1	protein_coding	collagen, type XI, alpha 1 [Source:MGI Symbol;Acc:MGI:88446]	ENSMUST00000092155,ENSMUST00000123619,ENSMUST00000138680,ENSMUST00000184978,ENSMUST00000196345,ENSMUST00000196654,ENSMUST00000211802	74.8809	1604	80.7967	2196	76.1305	2342	63.1714	1659	60.5932	1682	64.3893	679	64.0991	1589	61.3953	1593
ENSMUSG00000025175	Fn3k	2.01334	1.56873	2.45795	-1.57679	-0.656992	0.0107805	0.26423	11	121434913	121450491	1	protein_coding	fructosamine 3 kinase [Source:MGI Symbol;Acc:MGI:1926834]	ENSMUST00000026175,ENSMUST00000092302,ENSMUST00000103014	1.49388	32	1.54529	42	1.56032	48	1.67543	44	2.70184	75	2.18108	23	2.94477	73	2.00412	52
ENSMUSG00000024773	Atg2a	39.5827	35.9574	43.208	-1.19588	-0.258069	0.0108262	0.264907	19	6241668	6262335	1	protein_coding	autophagy related 2A [Source:MGI Symbol;Acc:MGI:1916291]	ENSMUST00000045351,ENSMUST00000135018,ENSMUST00000143053,ENSMUST00000145600,ENSMUST00000151079,ENSMUST00000237387	36.1333	774	32.6351	887	37.9352	1167	37.126	975	40.5636	1126	49.5959	523	43.284	1073	39.3886	1022
ENSMUSG00000043336	Filip1l	73.454	80.1949	66.7132	1.20075	0.26394	0.0109425	0.267305	16	57353093	57573126	1	protein_coding	filamin A interacting protein 1-like [Source:MGI Symbol;Acc:MGI:1925999]	ENSMUST00000099667,ENSMUST00000159414,ENSMUST00000159816	66.0577	1415	90.2892	2454	80.3564	2472	84.0762	2208	68.7347	1908	61.3547	647	63.5747	1576	73.1888	1899
ENSMUSG00000001630	Stk38l	137.076	149.147	125.006	1.19207	0.253474	0.0109676	0.267346	6	146724995	146778812	1	protein_coding	serine/threonine kinase 38 like [Source:MGI Symbol;Acc:MGI:1922250]	ENSMUST00000001675,ENSMUST00000111644,ENSMUST00000203318	134.216	2875	174.802	4751	141.501	4353	146.067	3836	135.164	3752	114.649	1209	118.517	2938	131.694	3417
ENSMUSG00000029020	Mfn2	174.079	158.645	189.512	-1.1947	-0.256647	0.0109858	0.267346	4	147873599	147904704	-1	protein_coding	mitofusin 2 [Source:MGI Symbol;Acc:MGI:2442230]	ENSMUST00000030884,ENSMUST00000105714,ENSMUST00000105715,ENSMUST00000105716,ENSMUST00000124646,ENSMUST00000134172,ENSMUST00000150881	156.578	3354	137.089	3726	157.95	4859	182.965	4805	209.699	5821	187.857	1981	188.062	4662	172.431	4474
ENSMUSG00000043873	Chil5	1.351	1.70883	0.99317	1.72934	0.790223	0.0110013	0.267346	3	106016919	106032814	-1	protein_coding	chitinase-like 5 [Source:MGI Symbol;Acc:MGI:2676649]	ENSMUST00000054973,ENSMUST00000066537,ENSMUST00000200146	1.58725	34	1.65567	45	2.14544	66	1.44696	38	1.00869	28	1.04313	11	0.726107	18	1.19476	31
ENSMUSG00000025161	Slc16a3	304.574	276.865	332.283	-1.19911	-0.261961	0.0110341	0.267346	11	120948480	120960868	1	protein_coding	solute carrier family 16 (monocarboxylic acid transporters), member 3 [Source:MGI Symbol;Acc:MGI:1933438]	ENSMUST00000070653,ENSMUST00000100130,ENSMUST00000129473,ENSMUST00000133029,ENSMUST00000134540,ENSMUST00000140467,ENSMUST00000154187,ENSMUST00000168579	270.393	5792	258.763	7033	293.86	9040	284.443	7470	299.868	8324	399.138	4209	308.313	7643	321.815	8350
ENSMUSG00000027677	Ttc14	94.8307	104.273	85.388	1.21924	0.285986	0.0110572	0.267346	3	33799832	33814860	1	protein_coding	tetratricopeptide repeat domain 14 [Source:MGI Symbol;Acc:MGI:1914370]	ENSMUST00000099153,ENSMUST00000108210,ENSMUST00000117915,ENSMUST00000196139,ENSMUST00000196369,ENSMUST00000196975,ENSMUST00000197592,ENSMUST00000198529,ENSMUST00000199222,ENSMUST00000199523,ENSMUST00000200271,ENSMUST00000200559	96.1221	2059	127.487	3465	92.8064	2855	100.678	2644	93.9158	2607	75.2947	794	78.3792	1943	93.9622	2438
ENSMUSG00000019158	Tmem160	14.6238	12.8119	16.4357	-1.2704	-0.345284	0.0110718	0.267346	7	16452779	16455494	1	protein_coding	transmembrane protein 160 [Source:MGI Symbol;Acc:MGI:1916344]	ENSMUST00000019302,ENSMUST00000209536	12.8381	275	12.5831	342	13.7178	422	12.1088	318	14.5539	404	19.7246	208	17.6283	437	13.8361	359
ENSMUSG00000044042	Fmn1	9.56171	10.8397	8.28369	1.31724	0.397514	0.0110871	0.267346	2	113327736	113716767	1	protein_coding	formin 1 [Source:MGI Symbol;Acc:MGI:101815]	ENSMUST00000081349,ENSMUST00000099576,ENSMUST00000102547,ENSMUST00000110954,ENSMUST00000145891,ENSMUST00000150510,ENSMUST00000152255,ENSMUST00000153151,ENSMUST00000154834,ENSMUST00000161731,ENSMUST00000238883	10.3638	222	13.0614	355	10.1096	311	9.82412	258	8.14153	226	9.19847	97	7.62412	189	8.17063	212
ENSMUSG00000002346	Slc25a42	6.53857	5.41657	7.66057	-1.41405	-0.499838	0.0111093	0.267346	8	70184340	70212305	-1	protein_coding	solute carrier family 25, member 42 [Source:MGI Symbol;Acc:MGI:1920345]	ENSMUST00000063788,ENSMUST00000110127,ENSMUST00000134596,ENSMUST00000139333,ENSMUST00000150706	6.30232	135	4.04719	110	4.84349	149	6.47326	170	7.31297	203	8.06051	85	8.79396	218	6.47484	168
ENSMUSG00000032114	Slc37a4	23.3689	21.0799	25.658	-1.21118	-0.276419	0.0111117	0.267346	9	44396852	44402968	1	protein_coding	solute carrier family 37 (glucose-6-phosphate transporter), member 4 [Source:MGI Symbol;Acc:MGI:1316650]	ENSMUST00000165839,ENSMUST00000213268,ENSMUST00000213388,ENSMUST00000213626,ENSMUST00000215001,ENSMUST00000215121,ENSMUST00000215420	21.0077	450	23.4369	637	21.0643	648	18.8105	494	22.9116	636	28.2592	298	26.1399	648	25.3212	657
ENSMUSG00000031885	Cbfb	144.548	155.746	133.349	1.16768	0.223651	0.0111272	0.267346	8	105170674	105217989	1	protein_coding	core binding factor beta [Source:MGI Symbol;Acc:MGI:99851]	ENSMUST00000052209,ENSMUST00000109392,ENSMUST00000109394,ENSMUST00000109395,ENSMUST00000186070,ENSMUST00000187323,ENSMUST00000190915	155.971	3341	164.058	4459	150.603	4633	152.35	4001	142.009	3942	132.382	1396	117.871	2922	141.136	3662
ENSMUSG00000092345	Gm20503	15.9147	17.7529	14.0765	1.26612	0.340415	0.0112057	0.268089	4	59003210	59041888	1	protein_coding	predicted gene 20503 [Source:MGI Symbol;Acc:MGI:5141968]	ENSMUST00000174664	18.16	389	21.4133	582	15.6357	481	15.8024	415	14.3377	398	15.3624	162	14.1187	350	12.4872	324
ENSMUSG00000027684	Mecom	224.002	246.565	201.439	1.22425	0.291899	0.0112292	0.268089	3	29951296	30548008	-1	protein_coding	MDS1 and EVI1 complex locus [Source:MGI Symbol;Acc:MGI:95457]	ENSMUST00000061088,ENSMUST00000108270,ENSMUST00000108271,ENSMUST00000166001,ENSMUST00000170212,ENSMUST00000172694,ENSMUST00000172697,ENSMUST00000172754,ENSMUST00000173022,ENSMUST00000173059,ENSMUST00000173411,ENSMUST00000173495,ENSMUST00000173899,ENSMUST00000174406,ENSMUST00000174413,ENSMUST00000174428,ENSMUST00000195690	205.269	4397	311.707	8472	244.547	7523	224.736	5902	190.642	5292	202.84	2139	208.433	5167	203.842	5289
ENSMUSG00000022686	B3gnt5	58.3398	64.2253	52.4543	1.22184	0.289058	0.0112292	0.268089	16	19760208	19772753	1	protein_coding	UDP-GlcNAc:betaGal beta-1,3-N-acetylglucosaminyltransferase 5 [Source:MGI Symbol;Acc:MGI:2137302]	ENSMUST00000079780,ENSMUST00000119468,ENSMUST00000121344,ENSMUST00000131557,ENSMUST00000152845,ENSMUST00000155780,ENSMUST00000164397	64.0503	1372	77.3382	2102	57.6342	1773	57.8786	1520	58.7199	1630	47.7941	504	46.9953	1165	56.3079	1461
ENSMUSG00000046743	Fat4	127.754	141.029	114.479	1.23131	0.300191	0.0112488	0.268089	3	38886940	39011985	1	protein_coding	FAT atypical cadherin 4 [Source:MGI Symbol;Acc:MGI:3045256]	ENSMUST00000061260,ENSMUST00000129182	119.417	2558	179.548	4880	143.224	4406	121.926	3202	122.555	3402	105.545	1113	116.661	2892	113.155	2936
ENSMUSG00000034109	Golim4	190.267	207.758	172.776	1.20195	0.265382	0.0112647	0.268089	3	75875084	75956949	-1	protein_coding	golgi integral membrane protein 4 [Source:MGI Symbol;Acc:MGI:1920374]	ENSMUST00000038563,ENSMUST00000117242,ENSMUST00000125405,ENSMUST00000131987,ENSMUST00000134219,ENSMUST00000134444,ENSMUST00000150904,ENSMUST00000167078,ENSMUST00000192433	181.554	3889	251.551	6837	201.444	6197	196.482	5160	172.665	4793	159.978	1687	171.845	4260	186.614	4842
ENSMUSG00000041439	Mfsd6	30.9761	33.6349	28.3173	1.1873	0.247687	0.0112683	0.268089	1	52656286	52727462	-1	protein_coding	major facilitator superfamily domain containing 6 [Source:MGI Symbol;Acc:MGI:1922925]	ENSMUST00000087701,ENSMUST00000147421,ENSMUST00000147758,ENSMUST00000149887,ENSMUST00000156876,ENSMUST00000188126	30.9514	663	31.8257	865	35.8548	1103	35.9076	943	29.2519	812	27.6902	292	27.229	675	29.0982	755
ENSMUSG00000015568	Lpl	79.2703	67.2854	91.2552	-1.35802	-0.441502	0.0112925	0.268229	8	68880491	68907448	1	protein_coding	lipoprotein lipase [Source:MGI Symbol;Acc:MGI:96820]	ENSMUST00000015712,ENSMUST00000101463,ENSMUST00000168401,ENSMUST00000169749,ENSMUST00000213071	76.795	1645	46.2852	1258	55.1312	1696	90.9303	2388	113.621	3154	75.1999	793	83.6637	2074	92.5362	2401
ENSMUSG00000031629	Cenpu	8.73822	9.98405	7.49239	1.32042	0.401	0.0113316	0.268473	8	46552028	46580007	1	protein_coding	centromere protein U [Source:MGI Symbol;Acc:MGI:1919126]	ENSMUST00000034045,ENSMUST00000093518,ENSMUST00000122838,ENSMUST00000129371,ENSMUST00000135432,ENSMUST00000136724,ENSMUST00000153908,ENSMUST00000210368,ENSMUST00000211217	11.2508	241	10.4123	283	9.13436	281	9.13872	240	7.63719	212	6.63807	70	7.09971	176	8.59457	223
ENSMUSG00000019256	Ahr	7.91336	8.99593	6.83079	1.31594	0.396093	0.0113395	0.268473	12	35497974	35535038	-1	protein_coding	aryl-hydrocarbon receptor [Source:MGI Symbol;Acc:MGI:105043]	ENSMUST00000110811,ENSMUST00000116436,ENSMUST00000173414	8.44978	181	10.0076	272	8.15916	251	9.36719	246	6.44838	179	6.7329	71	6.85768	170	7.28419	189
ENSMUSG00000037411	Serpine1	24.8254	27.1836	22.4671	1.21899	0.285686	0.0113587	0.268492	5	137061504	137072268	-1	protein_coding	serine (or cysteine) peptidase inhibitor, clade E, member 1 [Source:MGI Symbol;Acc:MGI:97608]	ENSMUST00000041388,ENSMUST00000077523,ENSMUST00000199832	24.1356	517	31.3473	852	27.6631	851	25.5884	672	21.4346	595	25.6988	271	21.4605	532	21.2745	552
ENSMUSG00000036446	Lum	70.2022	90.1677	50.2367	1.79432	0.843437	0.0114004	0.268756	10	97565128	97572703	1	protein_coding	lumican [Source:MGI Symbol;Acc:MGI:109347]	ENSMUST00000038160	35.4798	760	170.865	4644	77.5608	2386	76.7652	2016	29.7923	827	41.156	434	65.7127	1629	64.2859	1668
ENSMUSG00000028034	Fubp1	246.203	265.55	226.855	1.17005	0.226568	0.0114067	0.268756	3	152210422	152236826	1	protein_coding	far upstream element (FUSE) binding protein 1 [Source:MGI Symbol;Acc:MGI:1196294]	ENSMUST00000106121,ENSMUST00000166984,ENSMUST00000196062,ENSMUST00000196429,ENSMUST00000196695,ENSMUST00000196739,ENSMUST00000197141,ENSMUST00000198046,ENSMUST00000198227,ENSMUST00000198405,ENSMUST00000198539,ENSMUST00000199127,ENSMUST00000199199,ENSMUST00000199202,ENSMUST00000199876,ENSMUST00000199918,ENSMUST00000200056,ENSMUST00000200207,ENSMUST00000200452,ENSMUST00000200524	275.155	5894	289.853	7878	244.775	7530	252.419	6629	231.205	6418	216.78	2286	217.63	5395	241.804	6274
ENSMUSG00000036751	Cox6b1	213.403	195.58	231.226	-1.1814	-0.240498	0.0114646	0.269686	7	30616861	30626151	-1	protein_coding	cytochrome c oxidase, subunit 6B1 [Source:MGI Symbol;Acc:MGI:107460]	ENSMUST00000075738,ENSMUST00000207851,ENSMUST00000208352,ENSMUST00000208838	196.026	4199	193.161	5250	204.532	6292	188.6	4953	211.428	5869	252.626	2664	255.428	6332	205.422	5330
ENSMUSG00000016559	H3f3b	542.445	593.703	491.188	1.20886	0.273647	0.0115216	0.270304	11	116021912	116027962	-1	protein_coding	H3.3 histone B [Source:MGI Symbol;Acc:MGI:1101768]	ENSMUST00000016703,ENSMUST00000106454,ENSMUST00000139378,ENSMUST00000139623	565.529	12114	711.165	19329	561.942	17287	536.176	14081	449.802	12486	511.89	5398	471.929	11699	531.129	13781
ENSMUSG00000025545	Clybl	26.8351	24.3907	29.2794	-1.19924	-0.26212	0.0115295	0.270304	14	122181704	122402234	1	protein_coding	citrate lyase beta like [Source:MGI Symbol;Acc:MGI:1916884]	ENSMUST00000026625,ENSMUST00000226136	23.0152	493	27.2634	741	22.267	685	25.0172	657	27.2345	756	29.6817	313	31.1419	772	29.0597	754
ENSMUSG00000038007	Acer2	30.0596	26.7021	33.4172	-1.25138	-0.323516	0.0115475	0.270304	4	86874396	86934822	1	protein_coding	alkaline ceramidase 2 [Source:MGI Symbol;Acc:MGI:1920932]	ENSMUST00000045224,ENSMUST00000084433,ENSMUST00000128712,ENSMUST00000135874	26.8432	575	25.4237	691	24.8025	763	29.7389	781	39.5189	1097	34.1386	360	34.6514	859	25.3598	658
ENSMUSG00000022206	Npr3	72.5283	61.3603	83.6963	-1.36521	-0.449126	0.0115649	0.270304	15	11839896	11907287	-1	protein_coding	natriuretic peptide receptor 3 [Source:MGI Symbol;Acc:MGI:97373]	ENSMUST00000066529,ENSMUST00000226139,ENSMUST00000226878,ENSMUST00000228489,ENSMUST00000228603	67.2248	1440	47.8305	1300	46.6145	1434	83.7716	2200	112.937	3135	76.6223	808	73.5788	1824	71.6471	1859
ENSMUSG00000032908	Sgpp2	1.26508	1.64577	0.884393	1.80937	0.855484	0.011628	0.271338	1	78310345	78420289	1	protein_coding	sphingosine-1-phosphate phosphotase 2 [Source:MGI Symbol;Acc:MGI:3589109]	ENSMUST00000036172	1.7273	37	1.21416	33	2.08042	64	1.5612	41	1.33291	37	0.663807	7	0.847125	21	0.693732	18
ENSMUSG00000046618	Olfml2a	30.0088	33.6599	26.3577	1.27879	0.354782	0.0116463	0.271338	2	38931978	38963753	1	protein_coding	olfactomedin-like 2A [Source:MGI Symbol;Acc:MGI:2444741]	ENSMUST00000057279	25.1159	538	44.4455	1208	34.197	1052	30.8813	811	26.8022	744	26.7419	282	26.1802	649	25.7066	667
ENSMUSG00000024038	Ndufv3	91.139	83.6714	98.6067	-1.17627	-0.234221	0.0116756	0.271576	17	31520115	31531331	1	protein_coding	NADH:ubiquinone oxidoreductase core subunit V3 [Source:MGI Symbol;Acc:MGI:1890894]	ENSMUST00000046288,ENSMUST00000064798,ENSMUST00000185273,ENSMUST00000189436,ENSMUST00000191598	81.1366	1738	85.3958	2321	87.0852	2679	81.0681	2129	85.4141	2371	107.726	1136	107.787	2672	93.4997	2426
ENSMUSG00000022354	Ndufb9	107.331	99.3334	115.33	-1.16093	-0.215277	0.0117175	0.271576	15	58933756	58939488	1	protein_coding	NADH:ubiquinone oxidoreductase subunit B9 [Source:MGI Symbol;Acc:MGI:1913468]	ENSMUST00000022980,ENSMUST00000228595	100.604	2155	98.3468	2673	102.883	3165	95.4996	2508	115.422	3204	115.408	1217	124.81	3094	105.679	2742
ENSMUSG00000051855	Mest	1608.23	1312.57	1903.9	-1.45057	-0.536621	0.0117288	0.271576	6	30723547	30748465	1	protein_coding	mesoderm specific transcript [Source:MGI Symbol;Acc:MGI:96968]	ENSMUST00000115127,ENSMUST00000124665,ENSMUST00000130751,ENSMUST00000131465,ENSMUST00000137521,ENSMUST00000141130,ENSMUST00000147400,ENSMUST00000149496,ENSMUST00000151777,ENSMUST00000157040,ENSMUST00000163949	1725.58	36963	880.338	23927	946.463	29116	1697.9	44590	2618.84	72696	1710.63	18039	1703.53	42230	1582.6	41063
ENSMUSG00000021235	Coq6	33.2482	30.2907	36.2056	-1.19372	-0.255464	0.0117391	0.271576	12	84361657	84373796	1	protein_coding	coenzyme Q6 monooxygenase [Source:MGI Symbol;Acc:MGI:1924408]	ENSMUST00000021661,ENSMUST00000110276,ENSMUST00000110278,ENSMUST00000124257,ENSMUST00000126913,ENSMUST00000140961,ENSMUST00000145522,ENSMUST00000150391,ENSMUST00000152913,ENSMUST00000153450,ENSMUST00000156592	28.5705	612	31.936	868	28.6708	882	31.9855	840	35.1239	975	37.0784	391	39.9762	991	32.644	847
ENSMUSG00000029406	Pitpnm2	73.963	67.4897	80.4364	-1.18958	-0.250455	0.0117494	0.271576	5	124118690	124249760	-1	protein_coding	phosphatidylinositol transfer protein, membrane-associated 2 [Source:MGI Symbol;Acc:MGI:1336192]	ENSMUST00000086123,ENSMUST00000159010,ENSMUST00000159628,ENSMUST00000159677,ENSMUST00000161273,ENSMUST00000161479,ENSMUST00000161530,ENSMUST00000161644,ENSMUST00000161938,ENSMUST00000162812	69.9325	1498	57.5437	1564	71.1245	2188	71.3582	1874	76.4079	2121	88.9501	938	84.4704	2094	71.9169	1866
ENSMUSG00000043131	Mob1a	119.723	129.3	110.146	1.17333	0.23061	0.0117699	0.27162	6	83326016	83343776	1	protein_coding	MOB kinase activator 1A [Source:MGI Symbol;Acc:MGI:2442631]	ENSMUST00000038658,ENSMUST00000055261,ENSMUST00000101245,ENSMUST00000133045,ENSMUST00000146420,ENSMUST00000155580	118.951	2548	148.863	4046	122.777	3777	126.609	3325	112.901	3134	105.83	1116	109.239	2708	112.616	2922
ENSMUSG00000019851	Perp	60.3948	55.8202	64.9695	-1.16475	-0.220018	0.0118261	0.272307	10	18845020	18857073	1	protein_coding	PERP, TP53 apoptosis effector [Source:MGI Symbol;Acc:MGI:1929938]	ENSMUST00000019998	56.5342	1211	58.39	1587	50.2877	1547	58.0689	1525	66.141	1836	64.1048	676	67.0035	1661	62.6286	1625
ENSMUSG00000027510	Rbm38	86.3935	78.5826	94.2044	-1.19583	-0.258007	0.0118558	0.272307	2	173020498	173034734	1	protein_coding	RNA binding motif protein 38 [Source:MGI Symbol;Acc:MGI:1889294]	ENSMUST00000029014,ENSMUST00000130430,ENSMUST00000155512,ENSMUST00000173393,ENSMUST00000173720,ENSMUST00000173878,ENSMUST00000173979,ENSMUST00000173997	82.6305	1770	71.2674	1937	82.1442	2527	78.2884	2056	83.1805	2309	110.287	1163	99.6784	2471	83.6718	2171
ENSMUSG00000028885	Smpdl3b	4.45187	3.62018	5.28357	-1.44447	-0.530538	0.0118579	0.272307	4	132732966	132757252	-1	protein_coding	sphingomyelin phosphodiesterase, acid-like 3B [Source:MGI Symbol;Acc:MGI:1916022]	ENSMUST00000030709	4.01481	86	2.98021	81	3.86829	119	3.61741	95	5.61982	156	6.35358	67	4.92139	122	4.23948	110
ENSMUSG00000019787	Trdn	58.1694	52.5899	63.7489	-1.21579	-0.281893	0.0118743	0.272307	10	33080554	33476709	1	protein_coding	triadin [Source:MGI Symbol;Acc:MGI:1924007]	ENSMUST00000095762,ENSMUST00000217779,ENSMUST00000218281,ENSMUST00000219000,ENSMUST00000219211,ENSMUST00000219665,ENSMUST00000219931,ENSMUST00000219982	48.9247	1048	53.8277	1463	47.3296	1456	60.2775	1583	74.967	2081	53.3891	563	62.1225	1540	64.5171	1674
ENSMUSG00000006519	Cyba	37.0639	33.0296	41.0982	-1.2381	-0.308127	0.0119165	0.272846	8	122424776	122432930	-1	protein_coding	cytochrome b-245, alpha polypeptide [Source:MGI Symbol;Acc:MGI:1316658]	ENSMUST00000017604,ENSMUST00000212600,ENSMUST00000212822	35.8532	768	27.3002	742	36.1799	1113	32.7852	861	35.9524	998	50.2597	530	38.4837	954	39.6969	1030
ENSMUSG00000027406	Idh3b	151.137	140.022	162.251	-1.15866	-0.212457	0.0119421	0.273005	2	130279309	130284547	-1	protein_coding	isocitrate dehydrogenase 3 (NAD+) beta [Source:MGI Symbol;Acc:MGI:2158650]	ENSMUST00000028892,ENSMUST00000124868,ENSMUST00000149843,ENSMUST00000184538,ENSMUST00000239288	139.912	2997	140.806	3827	134.902	4150	144.468	3794	164.524	4567	163.676	1726	173.58	4303	147.225	3820
ENSMUSG00000035232	Pdk3	92.0431	85.0465	99.0397	-1.16531	-0.220718	0.0120474	0.274127	X	93764607	93832201	-1	protein_coding	pyruvate dehydrogenase kinase, isoenzyme 3 [Source:MGI Symbol;Acc:MGI:2384308]	ENSMUST00000045748,ENSMUST00000134502,ENSMUST00000154717	85.2915	1827	85.6901	2329	78.731	2422	90.4733	2376	110.451	3066	97.1055	1024	92.1349	2284	96.4673	2503
ENSMUSG00000020248	Nfyb	41.4865	45.3901	37.583	1.20366	0.267426	0.0120631	0.274127	10	82748701	82764144	-1	protein_coding	nuclear transcription factor-Y beta [Source:MGI Symbol;Acc:MGI:97317]	ENSMUST00000127832,ENSMUST00000128397,ENSMUST00000129640,ENSMUST00000130911,ENSMUST00000142523,ENSMUST00000143749,ENSMUST00000145561	44.4897	953	51.5097	1400	44.4365	1367	41.1242	1080	39.1586	1087	33.5697	354	35.0548	869	42.5489	1104
ENSMUSG00000034640	Tiparp	50.021	55.8866	44.1554	1.26386	0.33784	0.0120654	0.274127	3	65528410	65555518	1	protein_coding	TCDD-inducible poly(ADP-ribose) polymerase [Source:MGI Symbol;Acc:MGI:2159210]	ENSMUST00000047906,ENSMUST00000130705,ENSMUST00000154094	45.0033	964	68.5815	1864	58.2519	1792	51.7099	1358	46.5076	1291	39.4491	416	37.5559	931	53.1091	1378
ENSMUSG00000112160	BC024063	4.81535	5.73852	3.89218	1.45116	0.537202	0.0120663	0.274127	10	82083353	82111216	1	protein_coding	cDNA sequence BC024063 [Source:MGI Symbol;Acc:MGI:2670978]	ENSMUST00000220287	4.6217	99	7.28495	198	5.52612	170	5.52131	145	4.35896	121	2.84489	30	4.35664	108	4.00823	104
ENSMUSG00000025453	Nnt	51.3969	45.3679	57.4259	-1.25985	-0.333247	0.0120913	0.274269	13	119335448	119408997	-1	protein_coding	nicotinamide nucleotide transhydrogenase [Source:MGI Symbol;Acc:MGI:109279]	ENSMUST00000069902,ENSMUST00000099149,ENSMUST00000109204,ENSMUST00000133627,ENSMUST00000144599	38.2808	820	46.1748	1255	50.0277	1539	46.9883	1234	49.8579	1384	73.3981	774	60.4686	1499	45.979	1193
ENSMUSG00000030826	Bcat2	40.0829	36.4961	43.6697	-1.19513	-0.257163	0.0121813	0.275516	7	45570153	45589711	1	protein_coding	branched chain aminotransferase 2, mitochondrial [Source:MGI Symbol;Acc:MGI:1276534]	ENSMUST00000033098,ENSMUST00000120864,ENSMUST00000209204,ENSMUST00000209410,ENSMUST00000209543,ENSMUST00000209569,ENSMUST00000210811,ENSMUST00000211173	38.4208	823	32.0464	871	36.83	1133	38.6872	1016	43.3735	1204	45.8027	483	47.1163	1168	38.3865	996
ENSMUSG00000002007	Srpk3	35.4404	32.4453	38.4356	-1.18559	-0.245602	0.012184	0.275516	X	73774405	73778925	1	protein_coding	serine/arginine-rich protein specific kinase 3 [Source:MGI Symbol;Acc:MGI:1891338]	ENSMUST00000002081,ENSMUST00000136664,ENSMUST00000137045,ENSMUST00000139630	33.9392	727	34.7323	944	29.581	910	31.5286	828	40.3114	1119	38.3112	404	39.8552	988	35.2647	915
ENSMUSG00000022756	Slc7a4	3.22927	2.58501	3.87353	-1.49748	-0.582538	0.0122838	0.277344	16	17572018	17583214	-1	protein_coding	solute carrier family 7 (cationic amino acid transporter, y+ system), member 4 [Source:MGI Symbol;Acc:MGI:2146512]	ENSMUST00000063544,ENSMUST00000172164,ENSMUST00000231283,ENSMUST00000231552,ENSMUST00000231615,ENSMUST00000231645,ENSMUST00000232186,ENSMUST00000232226,ENSMUST00000232336,ENSMUST00000232385,ENSMUST00000232429	3.12782	67	2.72266	74	2.24296	69	2.2466	59	4.28691	119	4.1725	44	3.91291	97	3.1218	81
ENSMUSG00000034312	Iqsec1	110.745	101.425	120.065	-1.18275	-0.242143	0.0123402	0.278189	6	90656088	90988685	-1	protein_coding	IQ motif and Sec7 domain 1 [Source:MGI Symbol;Acc:MGI:1196356]	ENSMUST00000101151,ENSMUST00000101153,ENSMUST00000133492,ENSMUST00000141434,ENSMUST00000146977,ENSMUST00000154198,ENSMUST00000156834,ENSMUST00000204983,ENSMUST00000205068,ENSMUST00000212100,ENSMUST00000238821,ENSMUST00000238855	94.3948	2022	88.5231	2406	111.368	3426	111.416	2926	121.33	3368	125.649	1325	121.704	3017	111.575	2895
ENSMUSG00000030108	Slc6a13	4.07445	3.19143	4.95748	-1.53451	-0.617781	0.0123734	0.278505	6	121300227	121337733	1	protein_coding	solute carrier family 6 (neurotransmitter transporter, GABA), member 13 [Source:MGI Symbol;Acc:MGI:95629]	ENSMUST00000064580,ENSMUST00000142021,ENSMUST00000142144,ENSMUST00000142419	3.73471	80	2.0236	55	3.77077	116	3.23663	85	4.82728	134	6.35358	67	4.67936	116	3.96969	103
ENSMUSG00000092260	Zfp963	5.14377	6.08522	4.20232	1.42537	0.511339	0.0124768	0.280402	8	69741639	69749970	-1	protein_coding	zinc finger protein 963 [Source:MGI Symbol;Acc:MGI:4867078]	ENSMUST00000130458,ENSMUST00000154063	7.14263	153	6.43872	175	5.42861	167	5.33092	140	3.8186	106	3.31904	35	4.27596	106	5.3957	140
ENSMUSG00000042404	Dennd4b	32.0722	29.0142	35.1302	-1.20298	-0.266618	0.0125131	0.280738	3	90265185	90280669	1	protein_coding	DENN/MADD domain containing 4B [Source:MGI Symbol;Acc:MGI:2446201]	ENSMUST00000098914,ENSMUST00000129564,ENSMUST00000138376,ENSMUST00000141139,ENSMUST00000143803,ENSMUST00000151648,ENSMUST00000156358	27.917	598	28.8822	785	30.1661	928	29.0916	764	35.0158	972	41.3457	436	34.3287	851	29.8305	774
ENSMUSG00000021116	Eif2s1	114.286	122.941	105.63	1.16283	0.217639	0.0125302	0.280738	12	78861819	78887010	1	protein_coding	eukaryotic translation initiation factor 2, subunit 1 alpha [Source:MGI Symbol;Acc:MGI:95299]	ENSMUST00000071230,ENSMUST00000219754,ENSMUST00000220382	119.697	2564	133.925	3640	117.511	3615	120.631	3168	113.081	3139	100.519	1060	100.041	2480	108.877	2825
ENSMUSG00000038967	Pdk2	40.8081	36.789	44.8272	-1.21383	-0.27957	0.0125554	0.280872	11	95026258	95041354	-1	protein_coding	pyruvate dehydrogenase kinase, isoenzyme 2 [Source:MGI Symbol;Acc:MGI:1343087]	ENSMUST00000038431,ENSMUST00000126730,ENSMUST00000129262,ENSMUST00000141712,ENSMUST00000155857	32.2586	691	37.9332	1031	39.4955	1215	37.4688	984	38.7263	1075	49.6907	524	50.4241	1250	40.4677	1050
ENSMUSG00000052934	Fbxo31	19.6147	17.4957	21.7338	-1.23934	-0.309568	0.0125821	0.280914	8	121549440	121578806	-1	protein_coding	F-box protein 31 [Source:MGI Symbol;Acc:MGI:1354708]	ENSMUST00000059018,ENSMUST00000180539,ENSMUST00000180979,ENSMUST00000181663,ENSMUST00000212985	17.2264	369	14.2756	388	18.7563	577	19.7244	518	20.4259	567	22.6643	239	23.8809	592	19.9641	518
ENSMUSG00000046997	Spsb4	47.4849	43.5094	51.4605	-1.18107	-0.240096	0.0126227	0.280914	9	96943482	97018843	-1	protein_coding	splA/ryanodine receptor domain and SOCS box containing 4 [Source:MGI Symbol;Acc:MGI:2183445]	ENSMUST00000055433,ENSMUST00000064445,ENSMUST00000159298,ENSMUST00000162307	43.2293	926	37.2342	1012	47.0046	1446	46.5694	1223	51.1188	1419	53.5787	565	51.3116	1272	49.8331	1293
ENSMUSG00000021704	Mtx3	36.639	40.0505	33.2275	1.19973	0.262709	0.0127118	0.280914	13	92844760	92858230	1	protein_coding	metaxin 3 [Source:MGI Symbol;Acc:MGI:2686040]	ENSMUST00000076169,ENSMUST00000223719,ENSMUST00000224368	41.0351	879	44.5191	1210	35.2372	1084	39.4107	1035	36.9251	1025	29.492	311	33.0782	820	33.4148	867
ENSMUSG00000034341	Wbp2	94.2073	86.9275	101.487	-1.16526	-0.220657	0.0127119	0.280914	11	116078573	116086995	-1	protein_coding	WW domain binding protein 2 [Source:MGI Symbol;Acc:MGI:104709]	ENSMUST00000074628,ENSMUST00000106444,ENSMUST00000129532,ENSMUST00000145278,ENSMUST00000146339	86.3185	1849	78.1108	2123	92.5788	2848	90.7018	2382	95.7891	2659	111.425	1175	102.421	2539	96.3132	2499
ENSMUSG00000066278	Vps37b	59.6763	54.9933	64.3592	-1.16693	-0.222714	0.0127212	0.280914	5	124004641	124032270	-1	protein_coding	vacuolar protein sorting 37B [Source:MGI Symbol;Acc:MGI:1916724]	ENSMUST00000040967,ENSMUST00000199306,ENSMUST00000199741	54.0599	1158	50.9578	1385	58.2194	1791	56.7362	1490	60.8093	1688	70.5532	744	64.1395	1590	61.9349	1607
ENSMUSG00000052572	Dlg2	68.1967	74.5398	61.8536	1.20478	0.268774	0.0127615	0.280914	7	90476672	92449247	1	protein_coding	discs large MAGUK scaffold protein 2 [Source:MGI Symbol;Acc:MGI:1344351]	ENSMUST00000074273,ENSMUST00000098308,ENSMUST00000107193,ENSMUST00000107196,ENSMUST00000128592,ENSMUST00000129818,ENSMUST00000135581,ENSMUST00000138389,ENSMUST00000146563,ENSMUST00000152139,ENSMUST00000207095,ENSMUST00000207798,ENSMUST00000207891,ENSMUST00000208377,ENSMUST00000208919,ENSMUST00000209170,ENSMUST00000231777,ENSMUST00000238467,ENSMUST00000238608,ENSMUST00000238619,ENSMUST00000238788,…	60.3156	1292	85.4326	2322	77.6258	2388	74.7852	1964	58.1796	1615	58.8892	621	61.3964	1522	68.9493	1789
ENSMUSG00000079553	Kifc1	63.5097	57.3295	69.6899	-1.21393	-0.279691	0.0127653	0.280914	17	33875659	33890661	-1	protein_coding	kinesin family member C1 [Source:MGI Symbol;Acc:MGI:109596]	ENSMUST00000114361,ENSMUST00000172608,ENSMUST00000173386,ENSMUST00000173492,ENSMUST00000173885,ENSMUST00000173982,ENSMUST00000174507	61.5294	1318	44.9238	1221	62.2827	1916	60.5821	1591	61.3137	1702	75.7688	799	70.9164	1758	70.7607	1836
ENSMUSG00000040990	Sh3kbp1	53.4583	49.0281	57.8886	-1.18334	-0.24286	0.012766	0.280914	X	159627272	159978069	1	protein_coding	SH3-domain kinase binding protein 1 [Source:MGI Symbol;Acc:MGI:1889583]	ENSMUST00000073094,ENSMUST00000080394,ENSMUST00000112447,ENSMUST00000112451,ENSMUST00000112453,ENSMUST00000112456,ENSMUST00000123433,ENSMUST00000128185,ENSMUST00000130987,ENSMUST00000134062,ENSMUST00000141354,ENSMUST00000142426,ENSMUST00000150433,ENSMUST00000152426	52.1459	1117	49.7805	1353	44.9892	1384	49.1968	1292	66.4292	1844	54.4322	574	58.0079	1438	52.6851	1367
ENSMUSG00000071180	Smim15	38.7344	42.5185	34.9502	1.21407	0.279851	0.0127751	0.280914	13	108044446	108049172	1	protein_coding	small integral membrane protein 15 [Source:MGI Symbol;Acc:MGI:1922866]	ENSMUST00000095458,ENSMUST00000223808,ENSMUST00000224361,ENSMUST00000224390,ENSMUST00000225972,ENSMUST00000226042	40.1481	860	51.3993	1397	39.268	1208	39.2584	1031	33.9711	943	32.4317	342	34.0867	845	39.3115	1020
ENSMUSG00000064368	mt-Nd6	66.0017	58.871	73.1323	-1.24045	-0.310863	0.0127895	0.280914	MT	13552	14070	-1	protein_coding	mitochondrially encoded NADH dehydrogenase 6 [Source:MGI Symbol;Acc:MGI:102495]	ENSMUST00000082419	67.925	1455	53.3494	1450	57.0166	1754	57.1932	1502	60.5932	1682	83.9242	885	61.7191	1530	86.2926	2239
ENSMUSG00000005510	Ndufs3	107.051	99.455	114.646	-1.15259	-0.204883	0.0127931	0.280914	2	90894634	90904827	-1	protein_coding	NADH:ubiquinone oxidoreductase core subunit S3 [Source:MGI Symbol;Acc:MGI:1915599]	ENSMUST00000005647,ENSMUST00000123426,ENSMUST00000139400,ENSMUST00000140248,ENSMUST00000144683,ENSMUST00000152059	103.872	2225	98.6043	2680	94.3992	2904	100.945	2651	114.99	3192	117.02	1234	117.428	2911	109.147	2832
ENSMUSG00000084957	Bbip1	21.7985	23.6901	19.907	1.18941	0.250241	0.0128063	0.280914	19	53929861	53944627	-1	protein_coding	BBSome interacting protein 1 [Source:MGI Symbol;Acc:MGI:1913610]	ENSMUST00000135402,ENSMUST00000235348,ENSMUST00000235688,ENSMUST00000236098,ENSMUST00000236127,ENSMUST00000236370,ENSMUST00000236885,ENSMUST00000236900,ENSMUST00000237049	25.1626	539	23.5105	639	23.6973	729	22.3899	588	20.8942	580	20.009	211	19.6856	488	19.0391	494
ENSMUSG00000095105	Edaradd	1.29182	1.66381	0.919827	1.7367	0.796353	0.0128073	0.280914	13	12472632	12520438	-1	protein_coding	EDAR (ectodysplasin-A receptor)-associated death domain [Source:MGI Symbol;Acc:MGI:1931001]	ENSMUST00000179308	1.82067	39	2.06039	56	1.36528	42	1.40889	37	0.936637	26	0.568977	6	1.21018	30	0.963517	25
ENSMUSG00000072640	Lyrm9	10.394	9.04276	11.7453	-1.30049	-0.379054	0.0128442	0.281293	11	78826584	78846870	1	protein_coding	LYR motif containing 9 [Source:MGI Symbol;Acc:MGI:1913524]	ENSMUST00000100748,ENSMUST00000141321,ENSMUST00000147875	8.96331	192	8.4991	231	7.70407	237	11.0045	289	12.0682	335	11.664	123	12.3035	305	10.9456	284
ENSMUSG00000052825	Gm9892	41.4009	45.7633	37.0385	1.23021	0.298907	0.0128631	0.281293	8	52196065	52197056	-1	processed_pseudogene	predicted gene 9892 [Source:MGI Symbol;Acc:MGI:3701610]	ENSMUST00000182415	47.104	1009	48.7503	1325	41.5435	1278	45.6555	1199	42.0406	1167	31.5783	333	31.0612	770	43.4739	1128
ENSMUSG00000020846	Rflnb	19.6913	21.6274	17.7553	1.2174	0.283801	0.0129201	0.282118	11	76019194	76027782	-1	protein_coding	refilin B [Source:MGI Symbol;Acc:MGI:1923816]	ENSMUST00000021207	23.8555	511	20.935	569	19.634	604	22.0852	580	19.057	529	18.2073	192	15.4499	383	18.3068	475
ENSMUSG00000019179	Mdh2	360.431	332.614	388.248	-1.16688	-0.222651	0.0129594	0.282553	5	135778480	135790398	1	protein_coding	malate dehydrogenase 2, NAD (mitochondrial) [Source:MGI Symbol;Acc:MGI:97050]	ENSMUST00000019323,ENSMUST00000130795,ENSMUST00000138101,ENSMUST00000143747,ENSMUST00000196285,ENSMUST00000197909,ENSMUST00000200556	341.259	7310	312.958	8506	326.301	10038	349.937	9190	384.778	10681	418.673	4415	392.461	9729	357.079	9265
ENSMUSG00000101680	Gm29015	6.94357	5.43338	8.45376	-1.53911	-0.622097	0.0129884	0.282764	14	54973029	54973359	1	lncRNA	predicted gene 29015 [Source:MGI Symbol;Acc:MGI:5579721]	ENSMUST00000187147	7.00258	150	3.5321	96	5.75367	177	5.44515	143	5.40367	150	12.233	129	7.58378	188	8.59457	223
ENSMUSG00000040124	Gorab	13.8591	15.685	12.0333	1.29202	0.369627	0.0131315	0.285453	1	163384908	163403669	-1	protein_coding	golgin, RAB6-interacting [Source:MGI Symbol;Acc:MGI:2138271]	ENSMUST00000045138,ENSMUST00000185299,ENSMUST00000186402	13.6317	292	19.4265	528	15.4406	475	14.2412	374	12.5005	347	9.48296	100	13.3926	332	12.757	331
ENSMUSG00000032228	Tcf12	181.823	201.436	162.211	1.24144	0.312014	0.0132062	0.286651	9	71842688	72111871	-1	protein_coding	transcription factor 12 [Source:MGI Symbol;Acc:MGI:101877]	ENSMUST00000034755,ENSMUST00000183404,ENSMUST00000183492,ENSMUST00000183594,ENSMUST00000183647,ENSMUST00000183784,ENSMUST00000183918,ENSMUST00000183992,ENSMUST00000184029,ENSMUST00000184072,ENSMUST00000184107,ENSMUST00000184196,ENSMUST00000184378,ENSMUST00000184416,ENSMUST00000184448,ENSMUST00000184523,ENSMUST00000184770,ENSMUST00000184783,ENSMUST00000184806,ENSMUST00000184867,ENSMUST00000185117	172.684	3699	269.249	7318	182.752	5622	181.061	4755	158.075	4388	150.4	1586	169.748	4208	170.62	4427
ENSMUSG00000024188	Luc7l	115.698	124.515	106.882	1.16384	0.21889	0.0132297	0.286734	17	26252896	26285504	1	protein_coding	Luc7-like [Source:MGI Symbol;Acc:MGI:1914228]	ENSMUST00000025023,ENSMUST00000114976,ENSMUST00000119928,ENSMUST00000133032,ENSMUST00000140427,ENSMUST00000148894,ENSMUST00000152107,ENSMUST00000154235,ENSMUST00000155151	128.147	2745	136.795	3718	113.513	3492	119.603	3141	106.38	2953	101.752	1073	106.818	2648	112.577	2921
ENSMUSG00000006720	Zfp184	12.4988	14.188	10.8096	1.29778	0.376049	0.0132632	0.286796	13	21945094	21960779	1	protein_coding	zinc finger protein 184 (Kruppel-like) [Source:MGI Symbol;Acc:MGI:1922244]	ENSMUST00000006903,ENSMUST00000102978,ENSMUST00000152258,ENSMUST00000176003,ENSMUST00000176511,ENSMUST00000176580	13.3983	287	16.7775	456	14.0104	431	12.5657	330	10.6632	296	8.15534	86	12.6262	313	11.7934	306
ENSMUSG00000044921	Rassf9	2.43219	3.04997	1.81441	1.66032	0.731461	0.0132718	0.286796	10	102512222	102549736	1	protein_coding	Ras association (RalGDS/AF-6) domain family (N-terminal) member 9 [Source:MGI Symbol;Acc:MGI:2384307]	ENSMUST00000055355,ENSMUST00000219445,ENSMUST00000220230	2.6143	56	4.30474	117	2.9581	91	2.32276	61	1.477	41	1.42244	15	2.66239	66	1.69579	44
ENSMUSG00000040434	Large2	2.81269	3.57593	2.04944	1.74605	0.804096	0.013378	0.288403	2	92365046	92374869	-1	protein_coding	LARGE xylosyl- and glucuronyltransferase 2 [Source:MGI Symbol;Acc:MGI:2443769]	ENSMUST00000068586,ENSMUST00000090582,ENSMUST00000111284,ENSMUST00000124428,ENSMUST00000130283,ENSMUST00000146311,ENSMUST00000148352,ENSMUST00000175740,ENSMUST00000175851,ENSMUST00000176289,ENSMUST00000176339,ENSMUST00000176402,ENSMUST00000176646,ENSMUST00000176774,ENSMUST00000176810,ENSMUST00000176820,ENSMUST00000177273	4.43497	95	3.45851	94	4.81098	148	1.59928	42	1.9093	53	2.08625	22	2.62205	65	1.58017	41
ENSMUSG00000027620	Rbm39	371.143	404.892	337.394	1.19956	0.26251	0.0133856	0.288403	2	156147239	156180238	-1	protein_coding	RNA binding motif protein 39 [Source:MGI Symbol;Acc:MGI:2157953]	ENSMUST00000029149,ENSMUST00000109584,ENSMUST00000109587,ENSMUST00000126992,ENSMUST00000128243,ENSMUST00000130516,ENSMUST00000131625,ENSMUST00000132929,ENSMUST00000135274,ENSMUST00000137297,ENSMUST00000137340,ENSMUST00000137566,ENSMUST00000138381,ENSMUST00000140001,ENSMUST00000142071,ENSMUST00000146288,ENSMUST00000146297,ENSMUST00000146549,ENSMUST00000147098,ENSMUST00000148794,ENSMUST00000150272,…	385.235	8252	480.806	13068	381.465	11735	372.06	9771	344.61	9566	300.136	3165	333.646	8271	371.185	9631
ENSMUSG00000068735	Trp53i11	27.0814	24.2275	29.9354	-1.23599	-0.305664	0.013429	0.288786	2	93187548	93201759	1	protein_coding	transformation related protein 53 inducible protein 11 [Source:MGI Symbol;Acc:MGI:2670995]	ENSMUST00000090554,ENSMUST00000111266,ENSMUST00000127173,ENSMUST00000132182,ENSMUST00000140172,ENSMUST00000143164,ENSMUST00000147377,ENSMUST00000150462	25.2093	540	19.2794	524	27.1755	836	25.2457	663	30.4407	845	29.3972	310	33.9657	842	25.9379	673
ENSMUSG00000063063	Ctnna2	3.21431	3.92759	2.50103	1.5676	0.648562	0.013446	0.288786	6	76881637	77979699	-1	protein_coding	catenin (cadherin associated protein), alpha 2 [Source:MGI Symbol;Acc:MGI:88275]	ENSMUST00000075340,ENSMUST00000159626,ENSMUST00000160252,ENSMUST00000160894,ENSMUST00000161846,ENSMUST00000162273,ENSMUST00000162991,ENSMUST00000204527	3.36124	72	5.59248	152	3.90079	120	2.85585	75	2.44967	68	2.37074	25	3.02545	75	2.15828	56
ENSMUSG00000079560	Hoxa3	8.12167	9.31561	6.92773	1.34175	0.424117	0.013505	0.288786	6	52169062	52213336	-1	protein_coding	homeobox A3 [Source:MGI Symbol;Acc:MGI:96175]	ENSMUST00000114434,ENSMUST00000134831,ENSMUST00000142764,ENSMUST00000148446	10.037	215	9.45571	257	8.51673	262	9.25295	243	5.4397	151	6.7329	71	7.05937	175	8.47895	220
ENSMUSG00000038679	Trps1	30.3029	33.8401	26.7658	1.26165	0.335312	0.0135069	0.288786	15	50654752	50890463	-1	protein_coding	transcriptional repressor GATA binding 1 [Source:MGI Symbol;Acc:MGI:1927616]	ENSMUST00000077935,ENSMUST00000165201,ENSMUST00000183421,ENSMUST00000183757,ENSMUST00000183997,ENSMUST00000184458,ENSMUST00000184885,ENSMUST00000185183	33.2856	713	42.0908	1144	33.4818	1030	26.5023	696	29.5041	819	24.8454	262	23.1144	573	29.5992	768
ENSMUSG00000005683	Cs	497.878	457.804	537.952	-1.17509	-0.23277	0.0135186	0.288786	10	128337734	128362479	1	protein_coding	citrate synthase [Source:MGI Symbol;Acc:MGI:88529]	ENSMUST00000005826,ENSMUST00000218159	485.746	10405	421.938	11468	430.843	13254	492.691	12939	571.961	15877	547.451	5773	523.967	12989	508.429	13192
ENSMUSG00000026860	Sh3glb2	54.5701	49.7567	59.3836	-1.19239	-0.253854	0.0135621	0.288786	2	30344809	30359337	-1	protein_coding	SH3-domain GRB2-like endophilin B2 [Source:MGI Symbol;Acc:MGI:2385131]	ENSMUST00000028214,ENSMUST00000100215,ENSMUST00000113620,ENSMUST00000113621,ENSMUST00000128387,ENSMUST00000139963,ENSMUST00000140801,ENSMUST00000140899,ENSMUST00000142689,ENSMUST00000142720,ENSMUST00000146400,ENSMUST00000151145,ENSMUST00000151354,ENSMUST00000163668	51.0255	1093	42.6795	1160	52.8883	1627	52.4334	1377	57.8914	1607	61.5444	649	65.9144	1634	52.1841	1354
ENSMUSG00000033530	Ttc7b	49.4359	45.442	53.4298	-1.17446	-0.231999	0.0135988	0.288786	12	100300770	100520826	-1	protein_coding	tetratricopeptide repeat domain 7B [Source:MGI Symbol;Acc:MGI:2144724]	ENSMUST00000062957,ENSMUST00000220480,ENSMUST00000220614,ENSMUST00000221975,ENSMUST00000222036,ENSMUST00000223020,ENSMUST00000223110,ENSMUST00000223255,ENSMUST00000223444,ENSMUST00000223514	47.8977	1026	40.5823	1103	45.1192	1388	48.1687	1265	56.0541	1556	56.4236	595	51.7553	1283	49.4862	1284
ENSMUSG00000078486	Perm1	2.69624	2.13386	3.25862	-1.51193	-0.596388	0.0136147	0.288786	4	156215868	156221307	1	protein_coding	PPARGC1 and ESRR induced regulator, muscle 1 [Source:MGI Symbol;Acc:MGI:1921433]	ENSMUST00000105572	1.54057	33	2.24435	61	2.27546	70	2.47507	65	3.02606	84	3.41386	36	3.54986	88	3.04471	79
ENSMUSG00000042745	Id1	84.6069	91.6281	77.5857	1.18429	0.244027	0.0136283	0.288786	2	152736251	152737410	1	protein_coding	inhibitor of DNA binding 1, HLH protein [Source:MGI Symbol;Acc:MGI:96396]	ENSMUST00000038368,ENSMUST00000109824	87.2989	1870	95.2194	2588	97.7474	3007	86.2467	2265	64.5199	1791	87.7174	925	78.0565	1935	80.049	2077
ENSMUSG00000032103	Pus3	13.6384	15.3071	11.9697	1.26689	0.341287	0.0136286	0.288786	9	35558595	35567401	1	protein_coding	pseudouridine synthase 3 [Source:MGI Symbol;Acc:MGI:1914299]	ENSMUST00000034615,ENSMUST00000121246,ENSMUST00000135768	14.8455	318	17.8444	485	14.3354	441	14.2031	373	13.3651	371	9.95711	105	11.3757	282	13.1809	342
ENSMUSG00000023959	Clic5	13.9512	12.1166	15.7858	-1.31486	-0.394912	0.0136613	0.288786	17	44134768	44280172	1	protein_coding	chloride intracellular channel 5 [Source:MGI Symbol;Acc:MGI:1917912]	ENSMUST00000024755,ENSMUST00000233193,ENSMUST00000239215	12.3245	264	10.6331	289	11.5724	356	13.9365	366	20.6781	574	11.8537	125	14.9255	370	15.6861	407
ENSMUSG00000028651	Ppie	27.4454	29.6276	25.2633	1.17661	0.23464	0.0136794	0.288786	4	123127115	123139951	-1	protein_coding	peptidylprolyl isomerase E (cyclophilin E) [Source:MGI Symbol;Acc:MGI:1917118]	ENSMUST00000030404,ENSMUST00000126558,ENSMUST00000136466,ENSMUST00000137778	29.6909	636	30.4643	828	30.1011	926	28.2539	742	24.0644	668	26.6471	281	26.0995	647	24.2421	629
ENSMUSG00000046223	Plaur	6.27793	7.41432	5.14154	1.44214	0.528212	0.0136794	0.288786	7	24462484	24475968	1	protein_coding	plasminogen activator, urokinase receptor [Source:MGI Symbol;Acc:MGI:97612]	ENSMUST00000002284,ENSMUST00000205877,ENSMUST00000206514,ENSMUST00000206636,ENSMUST00000206693,ENSMUST00000206935	6.30232	135	8.35193	227	9.3294	287	5.67362	149	3.89064	108	4.83631	51	6.21225	154	5.62694	146
ENSMUSG00000067377	Tspan6	122.204	131.798	112.61	1.16935	0.225706	0.0136802	0.288786	X	133891068	133898429	-1	protein_coding	tetraspanin 6 [Source:MGI Symbol;Acc:MGI:1926264]	ENSMUST00000087557,ENSMUST00000176641,ENSMUST00000176718,ENSMUST00000177468	121.191	2596	148.753	4043	130.904	4027	126.343	3318	110.595	3070	104.218	1099	116.459	2887	119.168	3092
ENSMUSG00000058396	Gpr182	26.85	22.729	30.971	-1.36261	-0.446377	0.0137326	0.289361	10	127747276	127751732	-1	protein_coding	G protein-coupled receptor 182 [Source:MGI Symbol;Acc:MGI:109545]	ENSMUST00000079692	24.2289	519	16.4095	446	21.9095	674	28.3681	745	40.0232	1111	32.1472	339	30.9402	767	20.7734	539
ENSMUSG00000039956	Mrap	4.07898	3.13259	5.02536	-1.59547	-0.67398	0.0137617	0.289361	16	90738207	90749785	1	protein_coding	melanocortin 2 receptor accessory protein [Source:MGI Symbol;Acc:MGI:1924287]	ENSMUST00000038197,ENSMUST00000125429,ENSMUST00000133973,ENSMUST00000138984	3.64134	78	1.91322	52	3.51071	108	3.4651	91	5.72789	159	5.87943	62	5.52648	137	2.96763	77
ENSMUSG00000058587	Tmod3	95.5881	102.898	88.2786	1.164	0.219091	0.0137817	0.289361	9	75497707	75559657	-1	protein_coding	tropomodulin 3 [Source:MGI Symbol;Acc:MGI:1355315]	ENSMUST00000072232,ENSMUST00000214171,ENSMUST00000214424,ENSMUST00000214733,ENSMUST00000215821,ENSMUST00000217459	95.3752	2043	111.997	3044	100.608	3095	103.61	2721	87.7196	2435	81.3638	858	85.5596	2121	98.4715	2555
ENSMUSG00000028576	Ift74	22.666	25.3037	20.0283	1.25817	0.331325	0.0137917	0.289361	4	94614491	94693229	1	protein_coding	intraflagellar transport 74 [Source:MGI Symbol;Acc:MGI:1914944]	ENSMUST00000030311,ENSMUST00000107104,ENSMUST00000152289	24.9292	534	31.8257	865	22.5271	693	21.9329	576	19.7774	549	17.828	188	18.9595	470	23.5484	611
ENSMUSG00000023806	Rsph3b	45.812	42.1996	49.4244	-1.16869	-0.224895	0.0138065	0.289361	17	6904413	6948682	-1	protein_coding	radial spoke 3B homolog (Chlamydomonas) [Source:MGI Symbol;Acc:MGI:3630308]	ENSMUST00000024572,ENSMUST00000231794,ENSMUST00000232602	39.8214	853	44.3719	1206	40.0156	1231	44.5893	1171	45.9312	1275	52.1563	550	49.7383	1233	49.8716	1294
ENSMUSG00000053390	Zfp952	15.0754	16.9149	13.2359	1.26699	0.341407	0.0138331	0.289505	17	32993129	33005457	1	protein_coding	zinc finger protein 952 [Source:MGI Symbol;Acc:MGI:2441928]	ENSMUST00000087666,ENSMUST00000129057,ENSMUST00000141815,ENSMUST00000157017	16.1059	345	19.9048	541	15.9607	491	15.6881	412	15.2384	423	11.0002	116	12.0211	298	14.684	381
ENSMUSG00000086429	Gt(ROSA)26Sor	15.3498	17.4196	13.28	1.29909	0.377505	0.013866	0.289777	6	113067428	113077333	-1	lncRNA	gene trap ROSA 26, Philippe Soriano [Source:MGI Symbol;Acc:MGI:104735]	ENSMUST00000124246,ENSMUST00000133467,ENSMUST00000159544,ENSMUST00000167415	18.3934	394	18.102	492	15.8957	489	17.2874	454	13.5092	375	10.4313	110	11.3353	281	17.8443	463
ENSMUSG00000026817	Ak1	145.905	134.873	156.936	-1.16251	-0.217247	0.0140628	0.293345	2	32621758	32635058	1	protein_coding	adenylate kinase 1 [Source:MGI Symbol;Acc:MGI:87977]	ENSMUST00000068271,ENSMUST00000113277,ENSMUST00000113278,ENSMUST00000135392,ENSMUST00000156578,ENSMUST00000195721	138.791	2973	125.537	3412	138.998	4276	136.167	3576	155.338	4312	169.555	1788	163.374	4050	139.479	3619
ENSMUSG00000023089	Ndufa5	47.6277	43.6958	51.5595	-1.17748	-0.235701	0.0140769	0.293345	6	24518666	24528013	-1	protein_coding	NADH:ubiquinone oxidoreductase subunit A5 [Source:MGI Symbol;Acc:MGI:1915452]	ENSMUST00000023851,ENSMUST00000118558,ENSMUST00000132588,ENSMUST00000141274	44.8632	961	46.4323	1262	41.8685	1288	41.6193	1093	47.8765	1329	55.3805	584	56.1926	1393	46.7884	1214
ENSMUSG00000034105	Meak7	16.2489	14.5313	17.9666	-1.23263	-0.301738	0.0141099	0.293615	8	119760076	119778416	-1	protein_coding	MTOR associated protein , eak-7 homolog [Source:MGI Symbol;Acc:MGI:1921597]	ENSMUST00000049156,ENSMUST00000212501,ENSMUST00000212534	15.6858	336	12.1048	329	15.4081	474	14.9266	392	17.3278	481	19.2504	203	18.6771	463	16.611	431
ENSMUSG00000029467	Atp2a2	1188.14	1068.18	1308.11	-1.22468	-0.292407	0.0141392	0.293805	5	122453513	122502225	-1	protein_coding	ATPase, Ca++ transporting, cardiac muscle, slow twitch 2 [Source:MGI Symbol;Acc:MGI:88110]	ENSMUST00000031423,ENSMUST00000177974,ENSMUST00000179939,ENSMUST00000196490,ENSMUST00000197415	1088.9	23325	903.26	24550	1082.11	33289	1198.43	31473	1562.85	43383	1243.03	13108	1165.81	28900	1260.74	32712
ENSMUSG00000036545	Adamts2	70.9289	78.0767	63.781	1.22373	0.291287	0.014176	0.294086	11	50602084	50807573	1	protein_coding	a disintegrin-like and metallopeptidase (reprolysin type) with thrombospondin type 1 motif, 2 [Source:MGI Symbol;Acc:MGI:1347356]	ENSMUST00000040523,ENSMUST00000125988,ENSMUST00000127534,ENSMUST00000142118	67.3182	1442	69.4278	1887	91.4086	2812	84.1524	2210	55.7659	1548	59.7426	630	75.6765	1876	63.939	1659
ENSMUSG00000062949	Atp11c	32.6438	35.697	29.5906	1.19927	0.262157	0.0141929	0.294086	X	60223290	60592698	-1	protein_coding	ATPase, class VI, type 11C [Source:MGI Symbol;Acc:MGI:1859661]	ENSMUST00000033480,ENSMUST00000101527,ENSMUST00000133295,ENSMUST00000138569,ENSMUST00000154051	37.067	794	38.5587	1048	32.7017	1006	34.4606	905	30.6929	852	25.5092	269	28.3989	704	33.7616	876
ENSMUSG00000060279	Ap2a1	132.699	121.465	143.933	-1.18396	-0.243615	0.0142454	0.294635	7	44900373	44929496	-1	protein_coding	adaptor-related protein complex 2, alpha 1 subunit [Source:MGI Symbol;Acc:MGI:101921]	ENSMUST00000085399,ENSMUST00000107857,ENSMUST00000166972,ENSMUST00000167930,ENSMUST00000207554,ENSMUST00000207814,ENSMUST00000208285,ENSMUST00000208405,ENSMUST00000208472,ENSMUST00000208813,ENSMUST00000209067	130.061	2786	100.518	2732	131.489	4045	123.792	3251	143.558	3985	157.322	1659	142.196	3525	132.657	3442
ENSMUSG00000029675	Eln	994.328	1136.19	852.462	1.33288	0.41455	0.0142598	0.294635	5	134702593	134747323	-1	protein_coding	elastin [Source:MGI Symbol;Acc:MGI:95317]	ENSMUST00000015138,ENSMUST00000201399,ENSMUST00000201856,ENSMUST00000202570,ENSMUST00000202620	756.652	16208	1155.18	31397	1343.01	41315	1289.93	33876	629.312	17469	844.078	8901	1012.68	25104	923.782	23969
ENSMUSG00000066798	Zbtb6	14.8721	16.6603	13.0839	1.25905	0.332331	0.0143493	0.295678	2	37425500	37443171	-1	protein_coding	zinc finger and BTB domain containing 6 [Source:MGI Symbol;Acc:MGI:2442998]	ENSMUST00000053098,ENSMUST00000112932	17.9733	385	16.7775	456	15.4406	475	16.4497	432	13.8694	385	10.5261	111	12.0614	299	15.8788	412
ENSMUSG00000021613	Hapln1	363.22	395.376	331.063	1.19412	0.255946	0.0143508	0.295678	13	89539796	89611652	1	protein_coding	hyaluronan and proteoglycan link protein 1 [Source:MGI Symbol;Acc:MGI:1337006]	ENSMUST00000022108,ENSMUST00000225678	373.004	7990	372.121	10114	411.924	12672	424.455	11147	347.492	9646	320.619	3381	278.906	6914	377.236	9788
ENSMUSG00000067847	Romo1	34.2187	30.0247	38.4127	-1.27173	-0.346789	0.0143842	0.295758	2	156144039	156145797	1	protein_coding	reactive oxygen species modulator 1 [Source:MGI Symbol;Acc:MGI:1914317]	ENSMUST00000088610,ENSMUST00000109597,ENSMUST00000109598,ENSMUST00000119950	30.9047	662	29.9492	814	33.3518	1026	25.893	680	29.6482	823	49.9752	527	40.42	1002	33.6075	872
ENSMUSG00000098178	Gm42418	1618.13	1373.37	1862.89	-1.35631	-0.439684	0.0144083	0.295758	17	39846958	39848788	1	lncRNA	predicted gene, 42418 [Source:MGI Symbol;Acc:MGI:5649005]	ENSMUST00000182010	1390.11	29777	1032.44	28061	1702.63	52378	1368.29	35934	1469.55	40793	2524.55	26622	2049.64	50810	1407.81	36528
ENSMUSG00000032557	Uba5	71.1233	76.4554	65.7911	1.16042	0.214641	0.0144188	0.295758	9	104046599	104063134	-1	protein_coding	ubiquitin-like modifier activating enzyme 5 [Source:MGI Symbol;Acc:MGI:1913913]	ENSMUST00000035166,ENSMUST00000140768,ENSMUST00000144195,ENSMUST00000191568,ENSMUST00000214222	71.7531	1537	83.8505	2279	72.4247	2228	77.7934	2043	65.4925	1818	61.7341	651	69.2625	1717	66.6754	1730
ENSMUSG00000017721	Pigt	96.0082	88.3794	103.637	-1.17121	-0.228001	0.0144358	0.295758	2	164497520	164508301	1	protein_coding	phosphatidylinositol glycan anchor biosynthesis, class T [Source:MGI Symbol;Acc:MGI:1926178]	ENSMUST00000103101,ENSMUST00000117066,ENSMUST00000131976,ENSMUST00000138038,ENSMUST00000152522	92.1073	1973	75.9033	2063	94.9193	2920	90.5876	2379	101.913	2829	111.709	1178	106.617	2643	94.3091	2447
ENSMUSG00000071796	6820431F20Rik	275.367	300.364	250.37	1.1989	0.261706	0.0145152	0.295758	8	20262613	20297432	-1	transcribed_unprocessed_pseudogene	RIKEN cDNA 6820431F20 gene [Source:MGI Symbol;Acc:MGI:3694236]	ENSMUST00000150051,ENSMUST00000153748	309.748	6635	344.968	9376	266.294	8192	280.444	7365	275.948	7660	222.47	2346	231.426	5737	271.635	7048
ENSMUSG00000067928	Zfp760	26.7625	29.5708	23.9542	1.22922	0.297743	0.0145327	0.295758	17	21707741	21725636	1	protein_coding	zinc finger protein 760 [Source:MGI Symbol;Acc:MGI:2679257]	ENSMUST00000073312	30.1111	645	35.7257	971	26.3629	811	26.0834	685	24.1364	670	21.4315	226	23.1547	574	27.0941	703
ENSMUSG00000042834	Nrep	401.173	438.752	363.594	1.20645	0.270771	0.0145463	0.295758	18	33437019	33464029	-1	protein_coding	neuronal regeneration related protein [Source:MGI Symbol;Acc:MGI:99444]	ENSMUST00000051087,ENSMUST00000168890,ENSMUST00000171533,ENSMUST00000237066	395.226	8466	523.78	14236	408.576	12569	427.426	11225	341.116	9469	335.507	3538	359.665	8916	418.089	10848
ENSMUSG00000004655	Aqp1	54.1271	61.0416	47.2125	1.29548	0.373491	0.0145605	0.295758	6	55336432	55348555	1	protein_coding	aquaporin 1 [Source:MGI Symbol;Acc:MGI:103201]	ENSMUST00000004774	41.7821	895	76.308	2074	68.4264	2105	57.6501	1514	38.5102	1069	51.6821	545	47.3987	1175	51.2591	1330
ENSMUSG00000069094	Pde7a	48.0903	51.9166	44.2641	1.16956	0.225966	0.0145907	0.295758	3	19223108	19311322	-1	protein_coding	phosphodiesterase 7A [Source:MGI Symbol;Acc:MGI:1202402]	ENSMUST00000091314,ENSMUST00000099195,ENSMUST00000121951,ENSMUST00000129060,ENSMUST00000139426,ENSMUST00000141621,ENSMUST00000143120,ENSMUST00000148590,ENSMUST00000149081,ENSMUST00000156652	55.974	1199	54.4163	1479	47.6222	1465	49.6537	1304	43.5536	1209	41.4405	437	44.6959	1108	47.3665	1229
ENSMUSG00000027763	Mbnl1	79.0885	87.0492	71.1278	1.22237	0.28968	0.0146109	0.295758	3	60472830	60629750	1	protein_coding	muscleblind like splicing factor 1 [Source:MGI Symbol;Acc:MGI:1928482]	ENSMUST00000099087,ENSMUST00000191638,ENSMUST00000191747,ENSMUST00000192086,ENSMUST00000192394,ENSMUST00000192520,ENSMUST00000192607,ENSMUST00000192623,ENSMUST00000192637,ENSMUST00000192757,ENSMUST00000192807,ENSMUST00000193130,ENSMUST00000193175,ENSMUST00000193517,ENSMUST00000193518,ENSMUST00000193647,ENSMUST00000194003,ENSMUST00000194069,ENSMUST00000194201,ENSMUST00000195001,ENSMUST00000195077,…	82.3971	1765	111.151	3021	74.3426	2287	80.3065	2109	73.0937	2029	65.3376	689	66.8018	1656	79.2782	2057
ENSMUSG00000047534	Mis18bp1	44.0488	48.8415	39.2562	1.23899	0.309168	0.0146126	0.295758	12	65132734	65172604	-1	protein_coding	MIS18 binding protein 1 [Source:MGI Symbol;Acc:MGI:2145099]	ENSMUST00000052201,ENSMUST00000124201,ENSMUST00000131753,ENSMUST00000140391,ENSMUST00000141456,ENSMUST00000149986,ENSMUST00000221296,ENSMUST00000222244	48.4579	1038	60.8551	1654	41.1209	1265	44.932	1180	41.4642	1151	32.1472	339	40.0166	992	43.3968	1126
ENSMUSG00000027534	Snx16	8.88996	10.2814	7.49847	1.35513	0.43843	0.0146259	0.295758	3	10417817	10440102	-1	protein_coding	sorting nexin 16 [Source:MGI Symbol;Acc:MGI:1921968]	ENSMUST00000029047,ENSMUST00000099223,ENSMUST00000195822	8.21636	176	12.5095	340	10.4996	323	9.90028	260	7.74527	215	5.50012	58	8.26955	205	8.47895	220
ENSMUSG00000054889	Dsp	700.624	642.747	758.501	-1.18008	-0.23888	0.0146325	0.295758	13	38151294	38198577	1	protein_coding	desmoplakin [Source:MGI Symbol;Acc:MGI:109611]	ENSMUST00000124830,ENSMUST00000127906,ENSMUST00000145151	594.099	12726	644.681	17522	685.987	21103	646.222	16971	849.277	23575	751.524	7925	744.058	18445	689.146	17881
ENSMUSG00000040782	Cop1	53.7562	58.0655	49.447	1.17146	0.228313	0.0146381	0.295758	1	159232320	159347640	1	protein_coding	COP1, E3 ubiquitin ligase [Source:MGI Symbol;Acc:MGI:1347046]	ENSMUST00000076894,ENSMUST00000192044,ENSMUST00000192215,ENSMUST00000192597,ENSMUST00000192762,ENSMUST00000192841,ENSMUST00000193776,ENSMUST00000194049,ENSMUST00000194713,ENSMUST00000194798,ENSMUST00000195044,ENSMUST00000195554,ENSMUST00000195800	56.7209	1215	64.24	1746	55.3263	1702	55.9747	1470	50.9386	1414	45.7079	482	46.9146	1163	54.2267	1407
ENSMUSG00000044340	Phlpp1	29.0741	26.7196	31.4285	-1.17694	-0.235042	0.0146725	0.295918	1	106171752	106394250	1	protein_coding	PH domain and leucine rich repeat protein phosphatase 1 [Source:MGI Symbol;Acc:MGI:2138327]	ENSMUST00000061047,ENSMUST00000124895,ENSMUST00000135810	29.5509	633	25.902	704	25.8753	796	25.5503	671	31.1612	865	31.7679	335	32.0294	794	30.7555	798
ENSMUSG00000041741	Pde3a	134.63	146.067	123.193	1.18507	0.244969	0.0146937	0.295918	6	141249269	141507448	1	protein_coding	phosphodiesterase 3A, cGMP inhibited [Source:MGI Symbol;Acc:MGI:1860764]	ENSMUST00000043259,ENSMUST00000189060	124.039	2657	171.785	4669	144.394	4442	144.049	3783	128.175	3558	115.218	1215	120.574	2989	128.803	3342
ENSMUSG00000072620	Slfn2	4.12429	4.85782	3.39076	1.47159	0.557378	0.0147068	0.295918	11	83065112	83070678	1	protein_coding	schlafen 2 [Source:MGI Symbol;Acc:MGI:1313258]	ENSMUST00000038038	4.3416	93	5.70286	155	4.55093	140	4.83591	127	2.52171	70	4.64665	49	3.3885	84	3.00617	78
ENSMUSG00000020605	Hs1bp3	23.9562	21.9019	26.0104	-1.18334	-0.242863	0.014756	0.296501	12	8313432	8343824	1	protein_coding	HCLS1 binding protein 3 [Source:MGI Symbol;Acc:MGI:1913224]	ENSMUST00000020927,ENSMUST00000220199,ENSMUST00000220300	23.2019	497	20.3831	554	23.0797	710	20.9429	550	26.2258	728	28.0696	296	24.849	616	24.8973	646
ENSMUSG00000034220	Gpc1	146.299	133.654	158.944	-1.18724	-0.247616	0.0148566	0.29793	1	92831645	92860779	1	protein_coding	glypican 1 [Source:MGI Symbol;Acc:MGI:1194891]	ENSMUST00000045970,ENSMUST00000190215,ENSMUST00000190586,ENSMUST00000190677,ENSMUST00000191373	130.528	2796	130.982	3560	153.236	4714	119.87	3148	148.457	4121	185.297	1954	151.635	3759	150.386	3902
ENSMUSG00000040269	Mrps28	17.1113	15.2834	18.9392	-1.22989	-0.298524	0.014868	0.29793	3	8802146	8923918	-1	protein_coding	mitochondrial ribosomal protein S28 [Source:MGI Symbol;Acc:MGI:1913480]	ENSMUST00000042148	13.9585	299	17.4765	475	15.3431	472	14.3554	377	16.9675	471	21.4315	226	19.2822	478	18.0756	469
ENSMUSG00000087382	Ctcflos	1.70104	1.25149	2.15058	-1.72046	-0.782792	0.0149344	0.298694	2	173110818	173133204	1	lncRNA	CCCTC-binding factor (zinc finger protein)-like, opposite strand [Source:MGI Symbol;Acc:MGI:1921411]	ENSMUST00000142165,ENSMUST00000142207,ENSMUST00000144256,ENSMUST00000153523	0.980362	21	1.10378	30	1.17024	36	1.75159	46	2.88196	80	1.99142	21	2.38002	59	1.34892	35
ENSMUSG00000025439	Clns1a	73.8778	78.9027	68.853	1.14445	0.194649	0.014947	0.298694	7	97696634	97720796	1	protein_coding	chloride channel, nucleotide-sensitive, 1A [Source:MGI Symbol;Acc:MGI:109638]	ENSMUST00000026506,ENSMUST00000148125,ENSMUST00000205667	79.3159	1699	82.1212	2232	76.228	2345	77.9457	2047	71.0403	1972	66.191	698	69.4239	1721	68.7566	1784
ENSMUSG00000013593	Ndufs2	267.551	248.254	286.848	-1.15516	-0.208097	0.0149972	0.299288	1	171234853	171251388	-1	protein_coding	NADH:ubiquinone oxidoreductase core subunit S2 [Source:MGI Symbol;Acc:MGI:2385112]	ENSMUST00000013737,ENSMUST00000111318,ENSMUST00000131286,ENSMUST00000136976,ENSMUST00000138069,ENSMUST00000150108,ENSMUST00000191871,ENSMUST00000194778	245.464	5258	239.667	6514	253.714	7805	254.171	6675	288.448	8007	296.058	3122	301.657	7478	261.229	6778
ENSMUSG00000041445	Mmrn2	41.07	36.5419	45.5981	-1.24884	-0.320591	0.0150595	0.29942	14	34375465	34404287	1	protein_coding	multimerin 2 [Source:MGI Symbol;Acc:MGI:2385618]	ENSMUST00000111908,ENSMUST00000227130	38.4208	823	30.6851	834	35.5947	1095	41.4669	1089	56.7386	1575	44.8544	473	44.4942	1103	36.3053	942
ENSMUSG00000066839	Ecsit	28.0317	25.3639	30.6996	-1.20042	-0.263544	0.0150718	0.29942	9	22072246	22085438	-1	protein_coding	ECSIT signalling integrator [Source:MGI Symbol;Acc:MGI:1349469]	ENSMUST00000098937,ENSMUST00000177967,ENSMUST00000179422,ENSMUST00000180180,ENSMUST00000217445	24.9292	534	24.3567	662	26.2003	806	25.9692	682	27.7028	769	37.0784	391	29.6897	736	28.3274	735
ENSMUSG00000022519	Srl	365.657	336.122	395.193	-1.17575	-0.233581	0.0150831	0.29942	16	4480216	4541816	-1	protein_coding	sarcalumenin [Source:MGI Symbol;Acc:MGI:2146620]	ENSMUST00000023161,ENSMUST00000090500,ENSMUST00000132284,ENSMUST00000133440,ENSMUST00000230817	294.062	6299	368.295	10010	332.803	10238	349.328	9174	430.06	11938	386.81	4079	387.822	9614	376.08	9758
ENSMUSG00000021013	Ttc8	15.099	16.6934	13.5045	1.23936	0.309593	0.0151059	0.29942	12	98920574	98983238	1	protein_coding	tetratricopeptide repeat domain 8 [Source:MGI Symbol;Acc:MGI:1923510]	ENSMUST00000079146,ENSMUST00000085109,ENSMUST00000124514,ENSMUST00000132878,ENSMUST00000139298,ENSMUST00000168255,ENSMUST00000223023,ENSMUST00000223277,ENSMUST00000223356	16.386	351	19.868	540	15.4406	475	15.0789	396	12.8247	356	14.1296	149	13.1506	326	13.9132	361
ENSMUSG00000037989	Wnk2	10.9579	9.408	12.5079	-1.3234	-0.404245	0.0151063	0.29942	13	49036303	49148014	-1	protein_coding	WNK lysine deficient protein kinase 2 [Source:MGI Symbol;Acc:MGI:1922857]	ENSMUST00000035538,ENSMUST00000049265,ENSMUST00000091623,ENSMUST00000110096,ENSMUST00000110097,ENSMUST00000159196,ENSMUST00000159559,ENSMUST00000159633,ENSMUST00000160087,ENSMUST00000162403,ENSMUST00000162581	9.43014	202	6.84344	186	11.5724	356	9.78605	257	11.6719	324	13.5606	143	13.3523	331	11.4466	297
ENSMUSG00000021464	Ror2	57.0686	51.6248	62.5125	-1.20871	-0.273472	0.0151608	0.300094	13	53109312	53286124	-1	protein_coding	receptor tyrosine kinase-like orphan receptor 2 [Source:MGI Symbol;Acc:MGI:1347521]	ENSMUST00000021918,ENSMUST00000130235,ENSMUST00000149299	57.0944	1223	41.7965	1136	52.4332	1613	55.175	1449	65.8167	1827	70.648	745	56.3136	1396	57.2715	1486
ENSMUSG00000006587	Snai3	1.87806	1.47956	2.27657	-1.54087	-0.623743	0.0151905	0.300193	8	122454208	122460733	-1	protein_coding	snail family zinc finger 3 [Source:MGI Symbol;Acc:MGI:1353563]	ENSMUST00000006762	1.21378	26	1.39812	38	1.59282	49	1.71351	45	2.41364	67	2.08625	22	2.17832	54	2.42806	63
ENSMUSG00000067931	Zfp948	25.3352	28.3811	22.2893	1.26641	0.340746	0.0152069	0.300193	17	21567008	21588699	1	protein_coding	zinc finger protein 948 [Source:MGI Symbol;Acc:MGI:3040683]	ENSMUST00000088787	26.3764	565	37.4181	1017	24.2174	745	25.5123	670	23.8122	661	18.3021	193	22.9934	570	24.0494	624
ENSMUSG00000021418	Rpp40	5.73255	6.74068	4.72442	1.4019	0.487388	0.0152711	0.301053	13	35893472	35906359	-1	protein_coding	ribonuclease P 40 subunit [Source:MGI Symbol;Acc:MGI:1346084]	ENSMUST00000171686,ENSMUST00000174230,ENSMUST00000174231,ENSMUST00000174852	8.4031	180	7.0274	191	5.36359	165	6.16864	162	4.64716	129	3.60352	38	5.40546	134	5.24153	136
ENSMUSG00000068882	Ssb	197.389	213.36	181.417	1.17507	0.232748	0.015361	0.302219	2	69861562	69871846	1	protein_coding	Sjogren syndrome antigen B [Source:MGI Symbol;Acc:MGI:98423]	ENSMUST00000090852,ENSMUST00000112260,ENSMUST00000132186,ENSMUST00000132603,ENSMUST00000156057,ENSMUST00000166411	212.178	4545	240.219	6529	197.25	6068	203.793	5352	188.12	5222	164.529	1735	172.491	4276	200.527	5203
ENSMUSG00000034708	Grn	147.602	137.087	158.118	-1.1525	-0.204766	0.0153716	0.302219	11	102430315	102437048	1	protein_coding	granulin [Source:MGI Symbol;Acc:MGI:95832]	ENSMUST00000049460,ENSMUST00000123500,ENSMUST00000125819,ENSMUST00000127530,ENSMUST00000129997,ENSMUST00000135517,ENSMUST00000138451,ENSMUST00000148580,ENSMUST00000176953,ENSMUST00000177428	130.808	2802	135.029	3670	147.027	4523	135.482	3558	147.412	4092	164.624	1736	166.117	4118	154.317	4004
ENSMUSG00000024270	Slc39a6	74.021	79.1561	68.8859	1.14887	0.200218	0.0154304	0.302967	18	24579881	24603817	-1	protein_coding	solute carrier family 39 (metal ion transporter), member 6 [Source:MGI Symbol;Acc:MGI:2147279]	ENSMUST00000070726,ENSMUST00000128106,ENSMUST00000152504,ENSMUST00000154205	73.6672	1578	83.5193	2270	80.6164	2480	78.8215	2070	70.0316	1944	67.7083	714	66.1564	1640	71.6471	1859
ENSMUSG00000098557	Kctd12	52.2959	59.8988	44.693	1.3376	0.419643	0.0154882	0.303609	14	102976581	102982637	-1	protein_coding	potassium channel tetramerisation domain containing 12 [Source:MGI Symbol;Acc:MGI:2145823]	ENSMUST00000183756,ENSMUST00000184744	40.2882	863	77.1174	2096	62.4452	1921	59.7444	1569	46.1113	1280	34.6128	365	39.7745	986	58.2735	1512
ENSMUSG00000016520	Lnx2	26.4212	28.4901	24.3523	1.17195	0.228912	0.0155205	0.303609	5	147016655	147076586	-1	protein_coding	ligand of numb-protein X 2 [Source:MGI Symbol;Acc:MGI:2155959]	ENSMUST00000016664,ENSMUST00000123092	29.1774	625	29.1398	792	28.1507	866	27.4923	722	24.5687	682	25.2247	266	24.607	610	23.0088	597
ENSMUSG00000039109	F13a1	3.72373	2.99438	4.45308	-1.48332	-0.568833	0.0155254	0.303609	13	36867178	37050244	-1	protein_coding	coagulation factor XIII, A1 subunit [Source:MGI Symbol;Acc:MGI:1921395]	ENSMUST00000037491,ENSMUST00000164727,ENSMUST00000224446,ENSMUST00000224783,ENSMUST00000225168	3.40792	73	2.57549	70	2.79557	86	3.19855	84	3.06208	85	4.74148	50	4.92139	122	5.08737	132
ENSMUSG00000047875	Gpr157	10.2595	8.92504	11.5939	-1.30401	-0.382952	0.0156411	0.304145	4	150087365	150105927	1	protein_coding	G protein-coupled receptor 157 [Source:MGI Symbol;Acc:MGI:2442046]	ENSMUST00000094451	7.84289	168	7.98401	217	8.90681	274	10.9665	288	13.3291	370	10.4313	110	11.053	274	11.5622	300
ENSMUSG00000034570	Inpp5j	9.95129	8.53134	11.3712	-1.33208	-0.413682	0.0156663	0.304145	11	3494375	3504821	-1	protein_coding	inositol polyphosphate 5-phosphatase J [Source:MGI Symbol;Acc:MGI:2158663]	ENSMUST00000044507,ENSMUST00000110018,ENSMUST00000110019,ENSMUST00000148939,ENSMUST00000154756,ENSMUST00000183684	9.05667	194	7.65287	208	7.24898	223	10.1668	267	12.2844	341	11.9485	126	12.4648	309	8.78728	228
ENSMUSG00000020524	Gria1	16.0575	17.7637	14.3513	1.24123	0.31177	0.015672	0.304145	11	57011387	57330244	1	protein_coding	glutamate receptor, ionotropic, AMPA1 (alpha 1) [Source:MGI Symbol;Acc:MGI:95808]	ENSMUST00000036315,ENSMUST00000094179,ENSMUST00000125292,ENSMUST00000151045,ENSMUST00000173531	15.8258	339	17.4765	475	17.2285	530	20.524	539	12.0682	335	14.7934	156	15.1272	375	15.4163	400
ENSMUSG00000025915	Sgk3	18.9468	20.8073	17.0864	1.21265	0.27816	0.0156901	0.304145	1	9798107	9900845	1	protein_coding	serum/glucocorticoid regulated kinase 3 [Source:MGI Symbol;Acc:MGI:2182368]	ENSMUST00000097826,ENSMUST00000166384,ENSMUST00000168907,ENSMUST00000171265,ENSMUST00000188298,ENSMUST00000188486,ENSMUST00000188625,ENSMUST00000188738,ENSMUST00000188782,ENSMUST00000188830,ENSMUST00000189050,ENSMUST00000191338	19.794	424	22.8482	621	19.7965	609	20.7906	546	18.4806	513	15.8365	167	15.4903	384	18.5381	481
ENSMUSG00000108414	Snhg1	57.2393	62.0198	52.4587	1.18159	0.240734	0.0157026	0.304145	19	8723475	8726443	1	lncRNA	small nucleolar RNA host gene 1 [Source:MGI Symbol;Acc:MGI:3763743]	ENSMUST00000205274,ENSMUST00000205389,ENSMUST00000205539,ENSMUST00000205576,ENSMUST00000205825,ENSMUST00000205852,ENSMUST00000205909,ENSMUST00000206029,ENSMUST00000206113,ENSMUST00000206135,ENSMUST00000206155,ENSMUST00000206255,ENSMUST00000206383,ENSMUST00000206462,ENSMUST00000206519,ENSMUST00000206786,ENSMUST00000206926,ENSMUST00000206961	67.1314	1438	68.4711	1861	56.464	1737	56.0127	1471	48.2008	1338	52.0614	549	52.7638	1308	56.809	1474
ENSMUSG00000009378	Slc16a12	18.8497	15.7845	21.915	-1.3918	-0.476951	0.0157072	0.304145	19	34668403	34747289	-1	protein_coding	solute carrier family 16 (monocarboxylic acid transporters), member 12 [Source:MGI Symbol;Acc:MGI:2147716]	ENSMUST00000009522,ENSMUST00000235650	14.1919	304	11.2586	306	14.498	446	23.1895	609	29.36	815	18.9659	200	19.5242	484	19.8099	514
ENSMUSG00000020836	Coro6	52.8891	47.8734	57.9049	-1.20797	-0.272582	0.0157259	0.304145	11	77462411	77470484	1	protein_coding	coronin 6 [Source:MGI Symbol;Acc:MGI:2183448]	ENSMUST00000021190,ENSMUST00000052515,ENSMUST00000079770,ENSMUST00000102493,ENSMUST00000108391,ENSMUST00000130255	44.7232	958	39.8097	1082	51.1004	1572	55.8604	1467	52.992	1471	60.4064	637	64.3411	1595	53.8799	1398
ENSMUSG00000014704	Hoxa2	3.29435	4.05939	2.52932	1.59506	0.673607	0.0157321	0.304145	6	52162417	52164831	-1	protein_coding	homeobox A2 [Source:MGI Symbol;Acc:MGI:96174]	ENSMUST00000014848	5.22859	112	3.67927	100	4.77847	147	2.55123	67	2.34159	65	2.37074	25	1.93629	48	3.46866	90
ENSMUSG00000084416	Rpl10a-ps1	63.3509	52.5359	74.166	-1.41056	-0.496264	0.0157402	0.304145	1	64993951	64994604	-1	processed_pseudogene	ribosomal protein L10A, pseudogene 1 [Source:MGI Symbol;Acc:MGI:3705885]	ENSMUST00000120360	26.3764	565	54.306	1476	54.6761	1682	74.7852	1964	65.1683	1809	78.0447	823	70.4727	1747	82.9781	2153
ENSMUSG00000037710	Cisd1	28.887	26.0588	31.7151	-1.215	-0.280961	0.0157624	0.304171	10	71330480	71344954	-1	protein_coding	CDGSH iron sulfur domain 1 [Source:MGI Symbol;Acc:MGI:1261855]	ENSMUST00000045887	29.6909	636	23.1058	628	24.0224	739	27.4162	720	33.899	941	34.8025	367	31.1419	772	27.017	701
ENSMUSG00000025813	Homer2	94.8216	84.938	104.705	-1.2343	-0.303699	0.0157901	0.304302	7	81600481	81707527	-1	protein_coding	homer scaffolding protein 2 [Source:MGI Symbol;Acc:MGI:1347354]	ENSMUST00000026922,ENSMUST00000098326,ENSMUST00000207039,ENSMUST00000207289,ENSMUST00000207371,ENSMUST00000207983,ENSMUST00000207991,ENSMUST00000208107,ENSMUST00000208937	102.705	2200	67.0362	1822	76.9107	2366	93.1007	2445	124.393	3453	96.3469	1016	96.4109	2390	101.67	2638
ENSMUSG00000062933	Gm10123	136.896	148.724	125.068	1.18969	0.25059	0.0158395	0.304853	9	96895658	96896147	1	processed_pseudogene	predicted pseudogene 10123 [Source:MGI Symbol;Acc:MGI:3704342]	ENSMUST00000075723	154.944	3319	151.549	4119	144.622	4449	143.783	3776	105.155	2919	129.822	1369	149.134	3697	116.162	3014
ENSMUSG00000038187	Btbd10	24.8899	27.0572	22.7226	1.18947	0.250316	0.0158955	0.305528	7	113315626	113369392	-1	protein_coding	BTB (POZ) domain containing 10 [Source:MGI Symbol;Acc:MGI:1916065]	ENSMUST00000047091,ENSMUST00000117577,ENSMUST00000119278,ENSMUST00000129567,ENSMUST00000135510,ENSMUST00000139650	27.2634	584	30.0228	816	25.5827	787	25.3599	666	24.7128	686	22.4746	237	22.4286	556	21.2745	552
ENSMUSG00000022174	Dad1	72.8324	67.5052	78.1596	-1.15492	-0.207797	0.0159338	0.305675	14	54235479	54254104	-1	protein_coding	defender against cell death 1 [Source:MGI Symbol;Acc:MGI:101912]	ENSMUST00000022781,ENSMUST00000128231	65.9176	1412	69.3542	1885	68.0363	2093	66.7127	1752	71.6527	1989	85.4415	901	81.1223	2011	74.4221	1931
ENSMUSG00000036452	Arhgap26	11.6626	10.2402	13.0849	-1.28283	-0.359334	0.015945	0.305675	18	38993145	39376284	1	protein_coding	Rho GTPase activating protein 26 [Source:MGI Symbol;Acc:MGI:1918552]	ENSMUST00000097593,ENSMUST00000115574,ENSMUST00000123820,ENSMUST00000133247,ENSMUST00000137497,ENSMUST00000141058,ENSMUST00000148399,ENSMUST00000151757,ENSMUST00000154551,ENSMUST00000155576,ENSMUST00000235660,ENSMUST00000235817	9.99035	214	8.94062	243	9.65447	297	12.3753	325	15.3104	425	12.1382	128	12.8279	318	12.0632	313
ENSMUSG00000003746	Man1a	57.5725	62.8653	52.2798	1.20191	0.265327	0.0160034	0.306393	10	53904785	54076609	-1	protein_coding	mannosidase 1, alpha [Source:MGI Symbol;Acc:MGI:104677]	ENSMUST00000003843,ENSMUST00000105469,ENSMUST00000105470,ENSMUST00000133330,ENSMUST00000146483,ENSMUST00000218317,ENSMUST00000219234,ENSMUST00000220088	56.2541	1205	78.1108	2123	60.1697	1851	56.9266	1495	54.1088	1502	50.5442	533	49.7383	1233	54.7278	1420
ENSMUSG00000057606	Colq	6.36262	5.33548	7.38975	-1.37045	-0.454653	0.0160459	0.306706	14	31523082	31591343	-1	protein_coding	collagen-like tail subunit (single strand of homotrimer) of asymmetric acetylcholinesterase [Source:MGI Symbol;Acc:MGI:1338761]	ENSMUST00000112027,ENSMUST00000124014,ENSMUST00000129238,ENSMUST00000146302,ENSMUST00000150054	5.18191	111	4.89342	133	5.13605	158	6.13056	161	7.85334	218	9.00881	95	5.56682	138	7.13003	185
ENSMUSG00000040048	Ndufb10	74.7897	68.6509	80.9284	-1.17601	-0.233902	0.0160617	0.306706	17	24722060	24724478	-1	protein_coding	NADH:ubiquinone oxidoreductase subunit B10 [Source:MGI Symbol;Acc:MGI:1915592]	ENSMUST00000045602,ENSMUST00000129451,ENSMUST00000135708,ENSMUST00000141324,ENSMUST00000144285,ENSMUST00000147648	69.2322	1483	60.6711	1649	68.849	2118	75.8514	1992	80.1185	2224	91.795	968	79.2667	1965	72.5336	1882
ENSMUSG00000031099	Smarca1	66.1482	72.8034	59.4931	1.22242	0.289741	0.0161209	0.307263	X	47809368	47892974	-1	protein_coding	SWI/SNF related, matrix associated, actin dependent regulator of chromatin, subfamily a, member 1 [Source:MGI Symbol;Acc:MGI:1935127]	ENSMUST00000077569,ENSMUST00000088973,ENSMUST00000101616,ENSMUST00000140756,ENSMUST00000141084,ENSMUST00000153548,ENSMUST00000153587	63.8636	1368	94.7779	2576	66.9636	2060	65.6084	1723	58.4677	1623	54.6218	576	60.751	1506	64.1317	1664
ENSMUSG00000042312	S100a13	8.64736	7.47518	9.81954	-1.30979	-0.389341	0.016133	0.307263	3	90514435	90524581	1	protein_coding	S100 calcium binding protein A13 [Source:MGI Symbol;Acc:MGI:109581]	ENSMUST00000048138	7.70284	165	7.46891	203	7.15146	220	7.57752	199	8.6819	241	10.3364	109	11.8194	293	8.44041	219
ENSMUSG00000062382	Ftl1-ps1	4.8886	5.77038	4.00682	1.41644	0.502273	0.0161895	0.307818	13	74399694	74407346	1	protein_coding	ferritin light polypeptide 1, pseudogene 1 [Source:MGI Symbol;Acc:MGI:3779109]	ENSMUST00000221435,ENSMUST00000222435	6.72248	144	5.44531	148	6.30628	194	4.60744	121	4.79126	133	3.12938	33	3.75155	93	4.3551	113
ENSMUSG00000035268	Pkig	58.4242	53.9588	62.8896	-1.16245	-0.217164	0.0162043	0.307818	2	163658386	163726158	1	protein_coding	protein kinase inhibitor, gamma [Source:MGI Symbol;Acc:MGI:1343086]	ENSMUST00000064703,ENSMUST00000099105,ENSMUST00000109400,ENSMUST00000126182,ENSMUST00000131228,ENSMUST00000135537,ENSMUST00000147385,ENSMUST00000152418,ENSMUST00000164399	57.7013	1236	51.3626	1396	53.5384	1647	53.233	1398	57.9274	1608	69.6997	735	63.615	1577	60.3162	1565
ENSMUSG00000030123	Plxnd1	270.11	245.308	294.911	-1.2022	-0.265678	0.0162482	0.308252	6	115954811	115995005	-1	protein_coding	plexin D1 [Source:MGI Symbol;Acc:MGI:2154244]	ENSMUST00000015511,ENSMUST00000123165,ENSMUST00000131590,ENSMUST00000203628,ENSMUST00000205003	258.069	5528	205.046	5573	250.431	7704	267.688	7030	338.414	9394	300.515	3169	290.201	7194	250.514	6500
ENSMUSG00000025597	Klhl4	30.9589	25.4078	36.5101	-1.44137	-0.527446	0.0162788	0.308432	X	114474333	114560829	1	protein_coding	kelch-like 4 [Source:MGI Symbol;Acc:MGI:2442829]	ENSMUST00000040504,ENSMUST00000113371,ENSMUST00000133447	29.2241	626	18.0284	490	17.9762	553	36.4026	956	49.3175	1369	26.173	276	40.2183	997	30.3315	787
ENSMUSG00000024891	Slc29a2	14.4113	12.7588	16.0638	-1.25222	-0.324493	0.0163364	0.309122	19	5023860	5031972	1	protein_coding	solute carrier family 29 (nucleoside transporters), member 2 [Source:MGI Symbol;Acc:MGI:1345278]	ENSMUST00000025826,ENSMUST00000235416,ENSMUST00000235933,ENSMUST00000236152,ENSMUST00000237267,ENSMUST00000237371	13.3983	287	10.5963	288	13.5228	416	13.5177	355	16.6073	461	18.1124	191	15.8533	393	13.6819	355
ENSMUSG00000044548	Dact1	107.654	115.124	100.183	1.14924	0.200683	0.0163655	0.309271	12	71309884	71320107	1	protein_coding	dishevelled-binding antagonist of beta-catenin 1 [Source:MGI Symbol;Acc:MGI:1891740]	ENSMUST00000061273,ENSMUST00000150639	116.663	2499	107.95	2934	122.03	3754	113.853	2990	95.5369	2652	100.235	1057	100.324	2487	104.638	2715
ENSMUSG00000083380	Ndufb4c	31.435	28.5847	34.2854	-1.20043	-0.263556	0.0164378	0.310237	15	73809507	73809896	-1	processed_pseudogene	NADH:ubiquinone oxidoreductase subunit B4C [Source:MGI Symbol;Acc:MGI:3781422]	ENSMUST00000120938	28.057	601	30.7587	836	29.516	908	26.0073	683	30.9811	860	32.6214	344	40.7023	1009	32.8367	852
ENSMUSG00000073838	Tufm	125.349	114.601	136.097	-1.18739	-0.247799	0.0165174	0.311336	7	126487361	126490731	1	protein_coding	Tu translation elongation factor, mitochondrial [Source:MGI Symbol;Acc:MGI:1923686]	ENSMUST00000098048,ENSMUST00000106392,ENSMUST00000205346,ENSMUST00000205478,ENSMUST00000206055,ENSMUST00000206572	130.481	2795	94.2628	2562	112.343	3456	121.317	3186	142.909	3967	143.003	1508	132.757	3291	125.72	3262
ENSMUSG00000032796	Lama1	13.2106	14.8772	11.544	1.27557	0.351142	0.0165547	0.311628	17	67697259	67822647	1	protein_coding	laminin, alpha 1 [Source:MGI Symbol;Acc:MGI:99892]	ENSMUST00000035471,ENSMUST00000233224,ENSMUST00000233821	18.02	386	12.8406	349	15.4731	476	13.175	346	12.6806	352	9.57779	101	11.7387	291	12.1789	316
ENSMUSG00000031799	Tpm4	536.774	586.214	487.334	1.20284	0.266447	0.0165755	0.311628	8	72130174	72153142	1	protein_coding	tropomyosin 4 [Source:MGI Symbol;Acc:MGI:2449202]	ENSMUST00000003575,ENSMUST00000123177,ENSMUST00000238492,ENSMUST00000238752	519.778	11134	727.612	19776	549.297	16898	548.171	14396	491.338	13639	471.588	4973	476.286	11807	510.125	13236
ENSMUSG00000005354	Txn2	93.3698	86.0986	100.641	-1.16693	-0.222717	0.0166146	0.311962	15	77915047	77929006	-1	protein_coding	thioredoxin 2 [Source:MGI Symbol;Acc:MGI:1929468]	ENSMUST00000005487,ENSMUST00000100486,ENSMUST00000109747,ENSMUST00000109748,ENSMUST00000173561,ENSMUST00000173631,ENSMUST00000174529	91.8739	1968	79.2146	2153	84.1271	2588	89.1787	2342	96.6897	2684	112.468	1186	104.801	2598	88.605	2299
ENSMUSG00000079316	Rab9	24.6666	26.6556	22.6777	1.17427	0.23177	0.0166859	0.312332	X	166457253	166479867	-1	protein_coding	RAB9, member RAS oncogene family [Source:MGI Symbol;Acc:MGI:1890695]	ENSMUST00000049435,ENSMUST00000112091,ENSMUST00000149315	24.7891	531	27.4105	745	27.2731	839	27.1496	713	22.5513	626	22.0005	232	22.1866	550	23.9723	622
ENSMUSG00000029632	Ndufa4	163.017	150.621	175.413	-1.16362	-0.21862	0.0166976	0.312332	6	11900292	11907497	-1	protein_coding	Ndufa4, mitochondrial complex associated [Source:MGI Symbol;Acc:MGI:107686]	ENSMUST00000031637,ENSMUST00000203801,ENSMUST00000204084,ENSMUST00000204714,ENSMUST00000204978	149.435	3201	159.349	4331	152.391	4688	141.307	3711	168.667	4682	188.901	1992	189.191	4690	154.895	4019
ENSMUSG00000027332	Ivd	69.0205	62.5258	75.5151	-1.20653	-0.270862	0.0166984	0.312332	2	118861954	118882909	1	protein_coding	isovaleryl coenzyme A dehydrogenase [Source:MGI Symbol;Acc:MGI:1929242]	ENSMUST00000028807,ENSMUST00000125766,ENSMUST00000126082,ENSMUST00000140282,ENSMUST00000141836,ENSMUST00000150162,ENSMUST00000152191,ENSMUST00000154104	68.2518	1462	49.9276	1357	61.8601	1903	70.0635	1840	75.1831	2087	82.3121	868	79.5087	1971	65.0567	1688
ENSMUSG00000048200	Cracr2b	5.18805	4.34839	6.0277	-1.38399	-0.468829	0.0167619	0.31306	7	141461094	141466613	1	protein_coding	calcium release activated channel regulator 2B [Source:MGI Symbol;Acc:MGI:2446129]	ENSMUST00000053670,ENSMUST00000116247,ENSMUST00000163833,ENSMUST00000165194,ENSMUST00000167491,ENSMUST00000167572,ENSMUST00000170879,ENSMUST00000171994,ENSMUST00000172215	4.76176	102	3.16417	86	4.74597	146	4.72167	124	6.08814	169	6.25875	66	6.25259	155	5.51132	143
ENSMUSG00000021365	Nedd9	67.0156	75.2679	58.7634	1.28026	0.356437	0.0167803	0.31306	13	41309581	41487362	-1	protein_coding	neural precursor cell expressed, developmentally down-regulated gene 9 [Source:MGI Symbol;Acc:MGI:97302]	ENSMUST00000021794,ENSMUST00000163623,ENSMUST00000224083,ENSMUST00000224803,ENSMUST00000225053,ENSMUST00000225297	54.9002	1176	104.418	2838	75.1553	2312	66.5984	1749	55.91	1552	53.6735	566	62.6872	1554	62.7828	1629
ENSMUSG00000032267	Usp28	116.238	107.887	124.589	-1.15584	-0.208937	0.0168203	0.313204	9	48985375	49042517	1	protein_coding	ubiquitin specific peptidase 28 [Source:MGI Symbol;Acc:MGI:2442293]	ENSMUST00000047349,ENSMUST00000213457,ENSMUST00000213874,ENSMUST00000215118,ENSMUST00000215378,ENSMUST00000215788,ENSMUST00000215850,ENSMUST00000215856,ENSMUST00000216607,ENSMUST00000216657	110.968	2377	104.528	2841	101.096	3110	114.957	3019	136.641	3793	119.485	1260	119.283	2957	122.945	3190
ENSMUSG00000001588	Acap1	6.37702	5.3106	7.44345	-1.40156	-0.487031	0.0168308	0.313204	11	69881567	69895539	-1	protein_coding	ArfGAP with coiled-coil, ankyrin repeat and PH domains 1 [Source:MGI Symbol;Acc:MGI:2388270]	ENSMUST00000001631,ENSMUST00000108622,ENSMUST00000127238,ENSMUST00000148037	4.85512	104	4.63588	126	4.97351	153	6.77788	178	7.56514	210	7.30188	77	9.31837	231	5.5884	145
ENSMUSG00000016382	Pls3	156.613	175.078	138.147	1.26661	0.34097	0.0168746	0.313618	X	75785654	75875182	-1	protein_coding	plastin 3 (T-isoform) [Source:MGI Symbol;Acc:MGI:104807]	ENSMUST00000033547,ENSMUST00000114057,ENSMUST00000114058,ENSMUST00000114059,ENSMUST00000126599,ENSMUST00000137192	142.386	3050	243.862	6628	161.525	4969	152.54	4006	135.992	3775	119.106	1256	149.376	3703	148.112	3843
ENSMUSG00000049807	Arhgap23	92.296	85.4111	99.1808	-1.1596	-0.213624	0.0170233	0.315981	11	97415533	97502402	1	protein_coding	Rho GTPase activating protein 23 [Source:MGI Symbol;Acc:MGI:3697726]	ENSMUST00000093940,ENSMUST00000107601,ENSMUST00000121799,ENSMUST00000142465,ENSMUST00000152933	82.7705	1773	77.191	2098	86.7927	2670	94.8904	2492	98.6351	2738	106.399	1122	100.001	2479	91.6883	2379
ENSMUSG00000085180	AI838599	1.51386	1.97438	1.05334	1.79012	0.84006	0.0170474	0.316026	4	3242055	3258092	1	lncRNA	expressed sequence AI838599 [Source:MGI Symbol;Acc:MGI:3510989]	ENSMUST00000133960,ENSMUST00000136306,ENSMUST00000141405,ENSMUST00000144933,ENSMUST00000145581	2.6143	56	2.24435	61	1.82037	56	1.2185	32	0.864588	24	0.474148	5	1.37154	34	1.50309	39
ENSMUSG00000039952	Dag1	384.966	355.965	413.968	-1.16277	-0.217561	0.0171071	0.316731	9	108204634	108263958	-1	protein_coding	dystroglycan 1 [Source:MGI Symbol;Acc:MGI:101864]	ENSMUST00000080435,ENSMUST00000166905,ENSMUST00000171412,ENSMUST00000191899,ENSMUST00000193701,ENSMUST00000194698,ENSMUST00000195429	340.139	7286	344.195	9355	374.281	11514	365.244	9592	452.215	12553	426.164	4494	387.499	9606	389.993	10119
ENSMUSG00000028282	Casp8ap2	51.6789	56.3516	47.0062	1.194	0.255805	0.0171433	0.316965	4	32615451	32653265	1	protein_coding	caspase 8 associated protein 2 [Source:MGI Symbol;Acc:MGI:1349399]	ENSMUST00000029950,ENSMUST00000108178,ENSMUST00000124278,ENSMUST00000127619,ENSMUST00000178925	53.6865	1150	65.0126	1767	53.2458	1638	53.4615	1404	48.7051	1352	39.3543	415	46.4708	1152	53.4945	1388
ENSMUSG00000020738	Sumo2	282.58	305.692	259.468	1.1778	0.236097	0.0171641	0.316965	11	115523102	115536276	-1	protein_coding	small ubiquitin-like modifier 2 [Source:MGI Symbol;Acc:MGI:2158813]	ENSMUST00000021084,ENSMUST00000050672,ENSMUST00000117589,ENSMUST00000118155,ENSMUST00000121185,ENSMUST00000140844,ENSMUST00000153892	296.256	6346	356.374	9686	281.28	8653	288.86	7586	261.178	7250	246.557	2600	244.9	6071	285.24	7401
ENSMUSG00000028710	Atpaf1	34.8088	31.3731	38.2445	-1.21866	-0.285299	0.0171849	0.316965	4	115784812	115822655	1	protein_coding	ATP synthase mitochondrial F1 complex assembly factor 1 [Source:MGI Symbol;Acc:MGI:2180560]	ENSMUST00000137401,ENSMUST00000175725,ENSMUST00000176047,ENSMUST00000176192,ENSMUST00000177280,ENSMUST00000184179,ENSMUST00000239030	34.1259	731	25.2398	686	31.8565	980	34.2702	900	41.3921	1149	39.5439	417	39.9762	991	32.0659	832
ENSMUSG00000032113	Chek1	30.3492	33.2963	27.4021	1.20989	0.274872	0.0172165	0.317148	9	36708482	36727065	-1	protein_coding	checkpoint kinase 1 [Source:MGI Symbol;Acc:MGI:1202065]	ENSMUST00000034625,ENSMUST00000172702,ENSMUST00000172742,ENSMUST00000173796,ENSMUST00000173963,ENSMUST00000173977,ENSMUST00000174105,ENSMUST00000174794	32.4453	695	39.0738	1062	30.5562	940	31.1097	817	29.9724	832	24.3712	257	25.0104	620	30.2544	785
ENSMUSG00000035151	Elmod2	32.3474	35.4034	29.2914	1.20134	0.264643	0.0173008	0.318133	8	83312632	83332486	-1	protein_coding	ELMO/CED-12 domain containing 2 [Source:MGI Symbol;Acc:MGI:2445165]	ENSMUST00000053902,ENSMUST00000126079,ENSMUST00000139041,ENSMUST00000141565,ENSMUST00000150124,ENSMUST00000177594	36.6935	786	39.7361	1080	32.2466	992	32.9375	865	30.1525	837	24.7505	261	28.9636	718	33.2992	864
ENSMUSG00000002266	Zim1	154.095	165.161	143.028	1.1533	0.205772	0.0173233	0.318133	7	6671269	6696450	-1	protein_coding	zinc finger, imprinted 1 [Source:MGI Symbol;Acc:MGI:1341879]	ENSMUST00000002336,ENSMUST00000122432,ENSMUST00000203908,ENSMUST00000213399	154.43	3308	167.664	4557	170.627	5249	167.924	4410	151.951	4218	128.115	1351	144.011	3570	148.035	3841
ENSMUSG00000032487	Ptgs2	2.23207	2.87042	1.59373	1.79053	0.840387	0.0173514	0.318133	1	150100031	150108227	1	protein_coding	prostaglandin-endoperoxide synthase 2 [Source:MGI Symbol;Acc:MGI:97798]	ENSMUST00000035065,ENSMUST00000190784	1.77399	38	5.40852	147	2.24296	69	2.05621	54	1.72918	48	1.42244	15	1.41187	35	1.81141	47
ENSMUSG00000026211	Obsl1	388.293	353.187	423.4	-1.1984	-0.261114	0.0174117	0.318133	1	75479310	75506452	-1	protein_coding	obscurin-like 1 [Source:MGI Symbol;Acc:MGI:2138628]	ENSMUST00000113565,ENSMUST00000113567,ENSMUST00000127507,ENSMUST00000129403,ENSMUST00000132252,ENSMUST00000138352,ENSMUST00000145306,ENSMUST00000145382,ENSMUST00000150293,ENSMUST00000154636,ENSMUST00000155084,ENSMUST00000156499,ENSMUST00000156705	350.269	7503	293.716	7983	404.317	12438	364.445	9571	402.105	11162	464.191	4895	447.524	11094	379.78	9854
ENSMUSG00000044807	Zfp354c	54.3782	60.014	48.7424	1.22739	0.295589	0.0174138	0.318133	11	50811086	50827724	-1	protein_coding	zinc finger protein 354C [Source:MGI Symbol;Acc:MGI:1353621]	ENSMUST00000000632,ENSMUST00000109135,ENSMUST00000136333,ENSMUST00000139465	52.8928	1133	74.8731	2035	55.5538	1709	56.7362	1490	51.443	1428	39.9233	421	47.681	1182	55.9225	1451
ENSMUSG00000108322	5430431A17Rik	265.335	236.949	293.722	-1.2396	-0.30987	0.0174169	0.318133	7	44473538	44486138	1	lncRNA	RIKEN cDNA 5430431A17 gene [Source:MGI Symbol;Acc:MGI:1918618]	ENSMUST00000206342,ENSMUST00000235440	252.653	5412	230.8	6273	192.959	5936	271.382	7127	269.535	7482	301.084	3175	364.546	9037	239.723	6220
ENSMUSG00000025791	Pgm1	282.189	260.926	303.452	-1.16227	-0.216948	0.0174341	0.318133	4	99929414	99987294	1	protein_coding	phosphoglucomutase 1 [Source:MGI Symbol;Acc:MGI:97565]	ENSMUST00000058351,ENSMUST00000102783	232.906	4989	282.936	7690	262.003	8060	265.861	6982	288.844	8018	328.205	3461	301.536	7475	295.222	7660
ENSMUSG00000033039	Micall1	102.866	94.9988	110.733	-1.16512	-0.220473	0.0174442	0.318133	15	79108898	79136900	1	protein_coding	microtubule associated monooxygenase, calponin and LIM domain containing -like 1 [Source:MGI Symbol;Acc:MGI:105870]	ENSMUST00000040320,ENSMUST00000229004,ENSMUST00000229031,ENSMUST00000229048,ENSMUST00000229113,ENSMUST00000229694,ENSMUST00000230202,ENSMUST00000230779	97.2425	2083	80.5023	2188	101.648	3127	100.602	2642	113.801	3159	113.985	1202	113.474	2813	101.67	2638
ENSMUSG00000002279	Lmf1	25.5724	23.2743	27.8706	-1.19205	-0.253445	0.0174764	0.318323	17	25579085	25662826	1	protein_coding	lipase maturation factor 1 [Source:MGI Symbol;Acc:MGI:1923733]	ENSMUST00000063344,ENSMUST00000116641,ENSMUST00000126164,ENSMUST00000127280,ENSMUST00000128146,ENSMUST00000137201,ENSMUST00000141606,ENSMUST00000142264,ENSMUST00000154842,ENSMUST00000156868	23.9955	514	20.4567	556	24.77	762	23.8749	627	28.7475	798	31.0093	327	26.0188	645	25.7066	667
ENSMUSG00000062981	Mrpl42	74.0307	68.3385	79.723	-1.16374	-0.218765	0.0175638	0.319516	10	95480805	95501940	-1	protein_coding	mitochondrial ribosomal protein L42 [Source:MGI Symbol;Acc:MGI:1333774]	ENSMUST00000075829,ENSMUST00000217777,ENSMUST00000218893,ENSMUST00000218996,ENSMUST00000219019	70.0725	1501	68.4711	1861	67.6788	2082	67.1315	1763	80.947	2247	89.614	945	80.1138	1986	68.217	1770
ENSMUSG00000062312	Erbb2	118.535	109.449	127.62	-1.16589	-0.221431	0.0176248	0.319944	11	98412470	98437716	1	protein_coding	erb-b2 receptor tyrosine kinase 2 [Source:MGI Symbol;Acc:MGI:95410]	ENSMUST00000058295,ENSMUST00000136032,ENSMUST00000138066	112.928	2419	93.2326	2534	111.498	3430	120.136	3155	128.427	3565	129.632	1367	131.829	3268	120.594	3129
ENSMUSG00000028042	Zbtb7b	13.5352	11.9708	15.0997	-1.24714	-0.318623	0.0176311	0.319944	3	89377644	89394776	-1	protein_coding	zinc finger and BTB domain containing 7B [Source:MGI Symbol;Acc:MGI:102755]	ENSMUST00000029677,ENSMUST00000107432,ENSMUST00000107433,ENSMUST00000107435,ENSMUST00000124783,ENSMUST00000126027,ENSMUST00000139094,ENSMUST00000142119,ENSMUST00000148361	11.4376	245	11.2218	305	12.125	373	13.0988	344	13.6893	380	18.3969	194	14.3608	356	13.9517	362
ENSMUSG00000041736	Tspo	29.0535	26.3393	31.7676	-1.20094	-0.264161	0.0177071	0.320373	15	83563592	83574203	1	protein_coding	translocator protein [Source:MGI Symbol;Acc:MGI:88222]	ENSMUST00000047419,ENSMUST00000208463	24.4157	523	28.6615	779	25.7777	793	26.5023	696	27.883	774	34.8973	368	35.5389	881	28.7514	746
ENSMUSG00000032449	Slc25a36	124.652	136	113.304	1.19822	0.260888	0.0177286	0.320373	9	97074961	97111157	-1	protein_coding	solute carrier family 25, member 36 [Source:MGI Symbol;Acc:MGI:1924909]	ENSMUST00000035024,ENSMUST00000085206,ENSMUST00000124250,ENSMUST00000137372,ENSMUST00000148337,ENSMUST00000148995,ENSMUST00000152632,ENSMUST00000153070,ENSMUST00000155291	130.061	2786	162.771	4424	126.158	3881	125.01	3283	122.051	3388	94.2606	994	114.886	2848	122.02	3166
ENSMUSG00000049396	Gemin4	16.0004	18.5288	13.472	1.37401	0.458393	0.0177361	0.320373	11	76210571	76217664	-1	protein_coding	gem nuclear organelle associated protein 4 [Source:MGI Symbol;Acc:MGI:2449313]	ENSMUST00000102500,ENSMUST00000143822	18.1133	388	14.1284	384	19.1789	590	22.6945	596	9.72661	270	12.6123	133	19.5242	484	12.0247	312
ENSMUSG00000052681	Rap1b	159.42	171.922	146.918	1.16963	0.226054	0.0177424	0.320373	10	117813871	117846035	-1	protein_coding	RAS related protein 1b [Source:MGI Symbol;Acc:MGI:894315]	ENSMUST00000064667,ENSMUST00000220214	159.799	3423	192.462	5231	165.296	5085	170.133	4468	152.708	4239	139.874	1475	131.909	3270	163.181	4234
ENSMUSG00000111497	Gm38431	6.14495	4.04497	8.24493	-2.02173	-1.01559	0.0177832	0.320713	9	21067514	21091997	-1	protein_coding	predicted gene, 38431 [Source:MGI Symbol;Acc:MGI:5621316]	ENSMUST00000217282,ENSMUST00000217359	5.74212	123	1.58208	43	6.76138	208	2.09429	55	7.31297	203	14.6986	155	7.42243	184	3.54574	92
ENSMUSG00000079555	Haus3	23.6613	26.0647	21.2579	1.21465	0.280538	0.0178203	0.320985	5	34153880	34169527	-1	protein_coding	HAUS augmin-like complex, subunit 3 [Source:MGI Symbol;Acc:MGI:2387633]	ENSMUST00000060049,ENSMUST00000201042,ENSMUST00000201069,ENSMUST00000202042,ENSMUST00000202290,ENSMUST00000202541	25.9096	555	27.8153	756	23.0797	710	27.4542	721	23.0196	639	16.8797	178	20.7747	515	24.3577	632
ENSMUSG00000030521	Mphosph10	32.7533	35.8093	29.6974	1.20085	0.264052	0.0179106	0.322214	7	64376527	64392268	-1	protein_coding	M-phase phosphoprotein 10 (U3 small nucleolar ribonucleoprotein) [Source:MGI Symbol;Acc:MGI:1915223]	ENSMUST00000032735,ENSMUST00000205516,ENSMUST00000206047	34.8262	746	42.238	1148	33.8069	1040	32.3663	850	29.6482	823	26.173	276	30.0931	746	32.8752	853
ENSMUSG00000052430	Bmpr1b	2.28652	2.8451	1.72795	1.58745	0.666709	0.0179353	0.322261	3	141837136	142169425	-1	protein_coding	bone morphogenetic protein receptor, type 1B [Source:MGI Symbol;Acc:MGI:107191]	ENSMUST00000029948,ENSMUST00000098568,ENSMUST00000106230,ENSMUST00000106232,ENSMUST00000131273	3.12782	67	3.09058	84	2.76306	85	2.39891	63	1.72918	48	0.948296	10	1.61357	40	2.62077	68
ENSMUSG00000023940	Sgo1	29.5391	31.923	27.1552	1.17828	0.236688	0.0179712	0.322511	17	53674786	53689333	-1	protein_coding	shugoshin 1 [Source:MGI Symbol;Acc:MGI:1919665]	ENSMUST00000024736,ENSMUST00000144474,ENSMUST00000146019	31.2782	670	35.321	960	31.0113	954	30.0816	790	27.7028	769	28.5437	301	25.0104	620	27.3639	710
ENSMUSG00000030116	Mfap5	4.84591	5.73146	3.96035	1.4369	0.522961	0.0180304	0.323176	6	122505845	122529290	1	protein_coding	microfibrillar associated protein 5 [Source:MGI Symbol;Acc:MGI:1354387]	ENSMUST00000032210,ENSMUST00000118626,ENSMUST00000121656,ENSMUST00000125728,ENSMUST00000126357,ENSMUST00000142896,ENSMUST00000148517	4.20155	90	7.28495	198	5.46111	168	5.97825	157	3.45835	96	3.31904	35	4.47766	111	4.58634	119
ENSMUSG00000027070	Lrp2	14.2564	16.694	11.8188	1.40805	0.4937	0.0180605	0.323176	2	69424340	69586065	-1	protein_coding	low density lipoprotein receptor-related protein 2 [Source:MGI Symbol;Acc:MGI:95794]	ENSMUST00000080953,ENSMUST00000092551,ENSMUST00000100051,ENSMUST00000128742	13.5383	290	25.5341	694	14.9856	461	12.7181	334	10.1589	282	9.95711	105	15.2886	379	11.8705	308
ENSMUSG00000024049	Myom1	610.105	558.685	661.526	-1.18426	-0.243989	0.0180747	0.323176	17	71002633	71126856	1	protein_coding	myomesin 1 [Source:MGI Symbol;Acc:MGI:1341430]	ENSMUST00000024847,ENSMUST00000073211,ENSMUST00000179759,ENSMUST00000232716,ENSMUST00000232851,ENSMUST00000233418,ENSMUST00000233653,ENSMUST00000233790,ENSMUST00000233893	532.663	11410	550.529	14963	536.587	16507	614.96	16150	775.751	21534	614.875	6484	636.513	15779	618.963	16060
ENSMUSG00000090626	Tex9	13.0719	14.3666	11.7771	1.21767	0.284128	0.0181079	0.323374	9	72450394	72492212	-1	protein_coding	testis expressed gene 9 [Source:MGI Symbol;Acc:MGI:1201610]	ENSMUST00000085358,ENSMUST00000183399,ENSMUST00000183428,ENSMUST00000183501,ENSMUST00000183551,ENSMUST00000183574,ENSMUST00000183856,ENSMUST00000184066,ENSMUST00000184125,ENSMUST00000184312,ENSMUST00000184557,ENSMUST00000184624,ENSMUST00000184734,ENSMUST00000184831,ENSMUST00000185106,ENSMUST00000185151	14.2386	305	13.5397	368	15.1806	467	14.5077	381	11.5639	321	11.3795	120	12.1018	300	12.0632	313
ENSMUSG00000027961	Lrrc39	36.9248	33.7528	40.0967	-1.19276	-0.254309	0.0181335	0.323437	3	116562973	116583134	1	protein_coding	leucine rich repeat containing 39 [Source:MGI Symbol;Acc:MGI:1924557]	ENSMUST00000029573,ENSMUST00000203327	33.7524	723	34.1068	927	29.8736	919	37.2784	979	45.0666	1251	35.2766	372	42.2352	1047	37.8084	981
ENSMUSG00000048388	Fam171b	15.1884	16.8926	13.4842	1.25112	0.323224	0.0181928	0.323535	2	83812636	83883486	1	protein_coding	family with sequence similarity 171, member B [Source:MGI Symbol;Acc:MGI:2444579]	ENSMUST00000051454,ENSMUST00000148184	17.7866	381	20.2728	551	14.6605	451	14.8504	390	14.3017	397	13.4658	142	12.1018	300	14.0674	365
ENSMUSG00000055633	Zfp580	12.2381	10.8942	13.5821	-1.24241	-0.313139	0.0182127	0.323535	7	5051538	5053723	1	protein_coding	zinc finger protein 580 [Source:MGI Symbol;Acc:MGI:1916242]	ENSMUST00000069324,ENSMUST00000208570	11.2975	242	9.86043	268	11.6049	357	10.8142	284	11.744	326	14.3193	151	14.1591	351	14.1059	366
ENSMUSG00000068950	Olfr338	1.6762	1.26921	2.08319	-1.62972	-0.704622	0.0182262	0.323535	2	36373519	36382433	1	protein_coding	olfactory receptor 338 [Source:MGI Symbol;Acc:MGI:3030172]	ENSMUST00000072114,ENSMUST00000091006,ENSMUST00000217511	1.30715	28	0.772646	21	1.39778	43	1.59928	42	2.30557	64	2.27591	24	2.01696	50	1.73433	45
ENSMUSG00000037152	Ndufc1	44.682	41.1305	48.2335	-1.16855	-0.224721	0.0182533	0.323535	3	51404677	51408988	-1	protein_coding	NADH:ubiquinone oxidoreductase subunit C1 [Source:MGI Symbol;Acc:MGI:1913627]	ENSMUST00000038108,ENSMUST00000135602,ENSMUST00000145572,ENSMUST00000193279	44.0696	944	38.3012	1041	42.7787	1316	39.3727	1034	44.9946	1249	54.0529	570	46.7129	1158	47.1738	1224
ENSMUSG00000044528	Tram1l1	11.8316	13.1382	10.525	1.24962	0.321492	0.0182716	0.323535	3	124320855	124324743	1	protein_coding	translocation associated membrane protein 1-like 1 [Source:MGI Symbol;Acc:MGI:2443503]	ENSMUST00000058994	13.3049	285	14.8274	403	13.0352	401	11.3853	299	10.0508	279	10.7157	113	9.9638	247	11.3695	295
ENSMUSG00000032745	Gpbp1	121.278	131.492	111.063	1.18226	0.241547	0.0182858	0.323535	13	111425680	111490111	-1	protein_coding	GC-rich promoter binding protein 1 [Source:MGI Symbol;Acc:MGI:1920524]	ENSMUST00000047627,ENSMUST00000091236,ENSMUST00000129638,ENSMUST00000136471,ENSMUST00000143331,ENSMUST00000156221	123.852	2653	155.081	4215	121.835	3748	125.2	3288	115.747	3213	97.8641	1032	109.239	2708	121.403	3150
ENSMUSG00000027238	Frmd5	18.2926	16.6069	19.9784	-1.20271	-0.266283	0.0182941	0.323535	2	121545529	121807087	-1	protein_coding	FERM domain containing 5 [Source:MGI Symbol;Acc:MGI:2442557]	ENSMUST00000110592,ENSMUST00000110593,ENSMUST00000121219,ENSMUST00000128428,ENSMUST00000131092,ENSMUST00000133898,ENSMUST00000138157,ENSMUST00000142016,ENSMUST00000145075,ENSMUST00000153704,ENSMUST00000153932,ENSMUST00000155570,ENSMUST00000212518	16.0126	343	17.8076	484	15.7007	483	16.9066	444	22.083	613	20.1987	213	18.5157	459	19.1162	496
ENSMUSG00000091955	Gm9844	6.66973	8.15215	5.18731	1.55809	0.63978	0.0183276	0.323735	7	24862213	24862697	1	protein_coding	predicted pseudogene 9844 [Source:MGI Symbol;Acc:MGI:3704288]	ENSMUST00000170837	10.2705	220	6.21796	169	6.14375	189	9.97644	262	6.66453	185	4.36216	46	2.82375	70	6.89878	179
ENSMUSG00000043099	Hic1	19.3277	16.7878	21.8676	-1.29941	-0.37786	0.0183609	0.323933	11	75164565	75169519	-1	protein_coding	hypermethylated in cancer 1 [Source:MGI Symbol;Acc:MGI:1338010]	ENSMUST00000055619,ENSMUST00000131720	15.4524	331	15.4897	421	22.2345	684	13.9746	367	17.4359	484	22.285	235	26.7449	663	21.0047	545
ENSMUSG00000105704	Gm43055	4.46197	5.31727	3.60667	1.47613	0.561819	0.0183939	0.324124	5	86728906	86817106	1	lncRNA	predicted gene 43055 [Source:MGI Symbol;Acc:MGI:5663192]	ENSMUST00000198859	6.76916	145	6.18117	168	3.67325	113	4.64552	122	4.07077	113	3.98284	42	2.90443	72	3.46866	90
ENSMUSG00000022884	Eif4a2	448.343	488.299	408.387	1.1952	0.257252	0.0184694	0.324181	16	23107444	23114136	1	protein_coding	eukaryotic translation initiation factor 4A2 [Source:MGI Symbol;Acc:MGI:106906]	ENSMUST00000023599,ENSMUST00000077605,ENSMUST00000115341,ENSMUST00000123413,ENSMUST00000125553,ENSMUST00000125969,ENSMUST00000130113,ENSMUST00000130483,ENSMUST00000130775,ENSMUST00000131871,ENSMUST00000134816,ENSMUST00000135020,ENSMUST00000140017,ENSMUST00000141392,ENSMUST00000142031,ENSMUST00000144493,ENSMUST00000147117,ENSMUST00000148085,ENSMUST00000149328,ENSMUST00000150117,ENSMUST00000152129,…	456.382	9776	575.364	15638	453.207	13942	468.245	12297	422.603	11731	352.387	3716	404.28	10022	454.279	11787
ENSMUSG00000031897	Psmb10	12.9138	11.3271	14.5005	-1.27868	-0.354659	0.0184996	0.324181	8	105935735	105938444	-1	protein_coding	proteasome (prosome, macropain) subunit, beta type 10 [Source:MGI Symbol;Acc:MGI:1096380]	ENSMUST00000034369,ENSMUST00000212044,ENSMUST00000212332,ENSMUST00000212595,ENSMUST00000212686,ENSMUST00000212876,ENSMUST00000212938	13.4916	289	10.3387	281	11.5398	355	9.93836	261	14.3017	397	15.3624	162	16.6601	413	11.6778	303
ENSMUSG00000035284	Vps13c	27.3511	24.5758	30.1264	-1.22829	-0.296648	0.0185064	0.324181	9	67840396	67995638	1	protein_coding	vacuolar protein sorting 13C [Source:MGI Symbol;Acc:MGI:2444207]	ENSMUST00000077879,ENSMUST00000213168,ENSMUST00000215524,ENSMUST00000216856,ENSMUST00000217386	23.4353	502	23.4369	637	24.51	754	26.9211	707	37.8978	1052	28.354	299	24.8087	615	29.4451	764
ENSMUSG00000027797	Dclk1	18.0139	20.1056	15.9221	1.2559	0.328724	0.0185163	0.324181	3	55242364	55539068	1	protein_coding	doublecortin-like kinase 1 [Source:MGI Symbol;Acc:MGI:1330861]	ENSMUST00000054237,ENSMUST00000070418,ENSMUST00000167204,ENSMUST00000196745,ENSMUST00000197870,ENSMUST00000198154,ENSMUST00000198412,ENSMUST00000198437,ENSMUST00000198757,ENSMUST00000198821,ENSMUST00000199169,ENSMUST00000199585,ENSMUST00000199702,ENSMUST00000200348,ENSMUST00000200352	19.2804	413	17.8076	484	19.764	608	23.5703	619	16.5352	459	13.9399	147	13.6347	338	19.5787	508
ENSMUSG00000041245	Wnk3	15.8862	17.9275	13.8448	1.28938	0.366675	0.0185228	0.324181	X	151198078	151320152	1	protein_coding	WNK lysine deficient protein kinase 3 [Source:MGI Symbol;Acc:MGI:2652875]	ENSMUST00000096285,ENSMUST00000131844,ENSMUST00000133852,ENSMUST00000149140,ENSMUST00000184392,ENSMUST00000184730	15.1256	324	23.6577	643	17.391	535	15.5358	408	15.7067	436	12.1382	128	12.4648	309	15.0694	391
ENSMUSG00000020919	Stat5b	52.5557	48.8055	56.306	-1.15415	-0.206827	0.0185304	0.324181	11	100780731	100850724	-1	protein_coding	signal transducer and activator of transcription 5B [Source:MGI Symbol;Acc:MGI:103035]	ENSMUST00000004143,ENSMUST00000107358,ENSMUST00000126266	46.5438	997	48.2352	1311	51.3605	1580	49.0825	1289	57.6392	1600	54.6218	576	60.5089	1500	52.4539	1361
ENSMUSG00000038718	Pbx3	82.3825	88.1518	76.6133	1.15305	0.205456	0.0185632	0.324289	2	34171457	34373142	-1	protein_coding	pre B cell leukemia homeobox 3 [Source:MGI Symbol;Acc:MGI:97496]	ENSMUST00000040638,ENSMUST00000113132,ENSMUST00000127353,ENSMUST00000138021,ENSMUST00000141653,ENSMUST00000143776,ENSMUST00000153278,ENSMUST00000155423,ENSMUST00000175855,ENSMUST00000176213	81.5567	1747	86.7203	2357	90.0108	2769	94.3192	2477	70.7161	1963	82.4069	869	73.8209	1830	79.5094	2063
ENSMUSG00000024411	Aqp4	16.9968	15.1844	18.8093	-1.24739	-0.318917	0.0185809	0.324289	18	15389496	15410982	-1	protein_coding	aquaporin 4 [Source:MGI Symbol;Acc:MGI:107387]	ENSMUST00000079081,ENSMUST00000234053,ENSMUST00000234140,ENSMUST00000234391,ENSMUST00000234466,ENSMUST00000234473,ENSMUST00000234518,ENSMUST00000234533,ENSMUST00000234624,ENSMUST00000234643,ENSMUST00000235044,ENSMUST00000238946	17.0863	366	16.0416	436	12.6451	389	14.9647	393	20.3538	565	16.4055	173	16.7408	415	21.7369	564
ENSMUSG00000020821	Kif1c	170.669	156.223	185.115	-1.1842	-0.24391	0.0186197	0.324578	11	70700548	70731964	1	protein_coding	kinesin family member 1C [Source:MGI Symbol;Acc:MGI:1098260]	ENSMUST00000072187,ENSMUST00000094499,ENSMUST00000102554,ENSMUST00000137119,ENSMUST00000152618	158.165	3388	126.677	3443	167.214	5144	172.836	4539	187.039	5192	201.039	2120	181.648	4503	170.735	4430
ENSMUSG00000021589	Rhobtb3	102.668	112.602	92.7335	1.21264	0.278146	0.0186571	0.324842	13	75869537	75943925	-1	protein_coding	Rho-related BTB domain containing 3 [Source:MGI Symbol;Acc:MGI:1920546]	ENSMUST00000022078,ENSMUST00000109606,ENSMUST00000123353,ENSMUST00000220939,ENSMUST00000222923	104.899	2247	139.849	3801	95.9595	2952	109.703	2881	100.436	2788	82.0276	865	83.9864	2082	104.484	2711
ENSMUSG00000041238	Rbbp8	40.1654	43.7751	36.5558	1.19604	0.25826	0.0187532	0.32605	18	11633276	11745221	1	protein_coding	retinoblastoma binding protein 8, endonuclease [Source:MGI Symbol;Acc:MGI:2442995]	ENSMUST00000047322,ENSMUST00000115861,ENSMUST00000234074,ENSMUST00000234161,ENSMUST00000234184,ENSMUST00000234499,ENSMUST00000234616,ENSMUST00000234744,ENSMUST00000234766,ENSMUST00000234984,ENSMUST00000235039	39.2145	840	53.2758	1448	42.3236	1302	40.2865	1058	36.2406	1006	34.518	364	36.3457	901	39.1188	1015
ENSMUSG00000033938	Ndufb7	77.5296	70.0377	85.0215	-1.21013	-0.275162	0.0188024	0.32605	8	83566671	83571626	1	protein_coding	NADH:ubiquinone oxidoreductase subunit B7 [Source:MGI Symbol;Acc:MGI:1914166]	ENSMUST00000036996,ENSMUST00000127162	73.6205	1577	64.5711	1755	76.8456	2364	65.1134	1710	71.8328	1994	105.925	1117	88.0606	2183	74.2679	1927
ENSMUSG00000021871	Gm49342	10.3787	12.1079	8.64947	1.37846	0.463061	0.0188109	0.32605	14	50944517	50963136	1	protein_coding	predicted gene, 49342 [Source:MGI Symbol;Acc:MGI:6121535]	ENSMUST00000227052	9.94367	213	13.7237	373	12.8076	394	11.9565	314	11.2396	312	5.02597	53	8.35023	207	9.98204	259
ENSMUSG00000019846	Lama4	306.832	283.443	330.22	-1.16517	-0.220541	0.0188344	0.32605	10	38965515	39110188	1	protein_coding	laminin, alpha 4 [Source:MGI Symbol;Acc:MGI:109321]	ENSMUST00000019992,ENSMUST00000159506,ENSMUST00000159580,ENSMUST00000161303,ENSMUST00000161992,ENSMUST00000162211,ENSMUST00000163036	281.457	6029	266.121	7233	280.922	8642	305.271	8017	374.655	10400	325.36	3431	308.031	7636	312.835	8117
ENSMUSG00000042870	Tom1	34.2891	31.6531	36.9251	-1.16621	-0.221823	0.018838	0.32605	8	75033705	75070121	1	protein_coding	target of myb1 trafficking protein [Source:MGI Symbol;Acc:MGI:1338026]	ENSMUST00000078847,ENSMUST00000165630,ENSMUST00000211869,ENSMUST00000211938,ENSMUST00000212278,ENSMUST00000212299,ENSMUST00000212388,ENSMUST00000212564,ENSMUST00000212651	32.1185	688	31.053	844	34.197	1052	29.2439	768	35.7723	993	36.7939	388	38.4433	953	36.6907	952
ENSMUSG00000036504	Phpt1	42.8713	38.9969	46.7458	-1.19324	-0.254879	0.0189248	0.327163	2	25573430	25575224	-1	protein_coding	phosphohistidine phosphatase 1 [Source:MGI Symbol;Acc:MGI:1922704]	ENSMUST00000039156,ENSMUST00000147096	39.8214	853	35.1738	956	42.8762	1319	38.1161	1001	40.3474	1120	54.527	575	48.3265	1198	43.7822	1136
ENSMUSG00000041700	Lhfpl1	1.72833	2.22664	1.23002	1.80335	0.850683	0.0189932	0.327567	X	145290359	145349089	-1	protein_coding	lipoma HMGIC fusion partner-like 1 [Source:MGI Symbol;Acc:MGI:1891214]	ENSMUST00000040084,ENSMUST00000123443	1.96072	42	1.17737	32	3.4457	106	2.32276	61	1.04471	29	1.13795	12	0.887464	22	1.84995	48
ENSMUSG00000002661	Alkbh7	12.0059	10.5617	13.4501	-1.26102	-0.334594	0.0190542	0.327567	17	56997339	56999322	1	protein_coding	alkB homolog 7 [Source:MGI Symbol;Acc:MGI:1913650]	ENSMUST00000002737,ENSMUST00000074141,ENSMUST00000149632	10.9707	235	11.2218	305	9.84951	303	10.2049	268	11.6359	323	16.3107	172	11.9404	296	13.9132	361
ENSMUSG00000041685	Fcho2	67.3436	73.9711	60.7161	1.21392	0.279676	0.0190726	0.327567	13	98723403	98815449	-1	protein_coding	FCH domain only 2 [Source:MGI Symbol;Acc:MGI:3505790]	ENSMUST00000040340,ENSMUST00000099277,ENSMUST00000109403,ENSMUST00000179563,ENSMUST00000223634,ENSMUST00000224231,ENSMUST00000224416,ENSMUST00000224992,ENSMUST00000225094,ENSMUST00000225318,ENSMUST00000225840,ENSMUST00000225945	69.6524	1492	84.8807	2307	65.7284	2022	75.6229	1986	64.4478	1789	47.32	499	59.2181	1468	71.8784	1865
ENSMUSG00000003378	Grik5	86.7441	79.3141	94.1742	-1.1856	-0.24562	0.0190855	0.327567	7	25009849	25072346	-1	protein_coding	glutamate receptor, ionotropic, kainate 5 (gamma 2) [Source:MGI Symbol;Acc:MGI:95818]	ENSMUST00000003468,ENSMUST00000205328,ENSMUST00000205661,ENSMUST00000205993,ENSMUST00000206095,ENSMUST00000206132,ENSMUST00000206134	85.7583	1837	66.0428	1795	83.0544	2555	82.4008	2164	85.1979	2365	104.882	1106	101.211	2509	85.4062	2216
ENSMUSG00000028035	Dnajb4	71.3026	77.7953	64.8099	1.19877	0.26156	0.019092	0.327567	3	152178511	152210302	-1	protein_coding	DnaJ heat shock protein family (Hsp40) member B4 [Source:MGI Symbol;Acc:MGI:1914285]	ENSMUST00000029669,ENSMUST00000050073,ENSMUST00000134701,ENSMUST00000144950,ENSMUST00000153355,ENSMUST00000196291,ENSMUST00000197941	68.0651	1458	90.4732	2459	70.0518	2155	82.5912	2169	62.8267	1744	59.1737	624	61.2754	1519	75.9637	1971
ENSMUSG00000059142	Zfp945	30.965	34.6613	27.2686	1.26518	0.33934	0.0191032	0.327567	17	22846697	22867134	-1	protein_coding	zinc finger protein 945 [Source:MGI Symbol;Acc:MGI:2445132]	ENSMUST00000088696,ENSMUST00000095615,ENSMUST00000127557,ENSMUST00000160457	31.8851	683	45.9172	1248	29.581	910	31.262	821	27.5948	766	21.8108	230	27.8341	690	31.8346	826
ENSMUSG00000090394	4930523C07Rik	15.8332	17.443	14.2234	1.22559	0.293482	0.0191271	0.327567	1	160044382	160080208	1	protein_coding	RIKEN cDNA 4930523C07 gene [Source:MGI Symbol;Acc:MGI:1914897]	ENSMUST00000060298,ENSMUST00000097513,ENSMUST00000163892,ENSMUST00000165923,ENSMUST00000168250,ENSMUST00000191933	16.9462	363	19.4633	529	17.2935	532	16.0689	422	15.1303	420	14.1296	149	12.1018	300	15.5319	403
ENSMUSG00000017144	Rnd3	47.6553	51.481	43.8295	1.17211	0.229112	0.019196	0.327567	2	51130438	51149111	-1	protein_coding	Rho family GTPase 3 [Source:MGI Symbol;Acc:MGI:1921444]	ENSMUST00000017288,ENSMUST00000140864,ENSMUST00000154545	47.1507	1010	57.7277	1569	48.955	1506	52.0907	1368	44.094	1224	40.5871	428	42.1142	1044	48.5227	1259
ENSMUSG00000030849	Fgfr2	57.8025	63.7998	51.8053	1.23308	0.302272	0.0192304	0.327567	7	130162451	133123350	-1	protein_coding	fibroblast growth factor receptor 2 [Source:MGI Symbol;Acc:MGI:95523]	ENSMUST00000117073,ENSMUST00000117089,ENSMUST00000117357,ENSMUST00000117691,ENSMUST00000117754,ENSMUST00000117858,ENSMUST00000117872,ENSMUST00000118296,ENSMUST00000119260,ENSMUST00000120141,ENSMUST00000120187,ENSMUST00000120715,ENSMUST00000121064,ENSMUST00000121080,ENSMUST00000122054,ENSMUST00000122448,ENSMUST00000124096,ENSMUST00000127091,ENSMUST00000129103,ENSMUST00000129542,ENSMUST00000130557,…	52.5661	1126	81.974	2228	61.6	1895	59.059	1551	43.5536	1209	54.1477	571	52.4411	1300	57.0788	1481
ENSMUSG00000020893	Per1	27.1912	24.6744	29.7079	-1.19949	-0.262421	0.0192312	0.327567	11	69095217	69109960	1	protein_coding	period circadian clock 1 [Source:MGI Symbol;Acc:MGI:1098283]	ENSMUST00000021271,ENSMUST00000101004,ENSMUST00000102605,ENSMUST00000132462,ENSMUST00000142392,ENSMUST00000166748	24.2756	520	21.6341	588	25.2576	777	27.5304	723	26.8382	745	32.4317	342	32.3521	802	27.2097	706
ENSMUSG00000034422	Parp14	1.25003	0.949422	1.55063	-1.61849	-0.694648	0.0192404	0.327567	16	35832874	35871544	-1	protein_coding	poly (ADP-ribose) polymerase family, member 14 [Source:MGI Symbol;Acc:MGI:1919489]	ENSMUST00000042665,ENSMUST00000135669,ENSMUST00000142946	0.886994	19	0.956609	26	1.04021	32	0.913872	24	1.54905	43	1.6121	17	1.65391	41	1.38746	36
ENSMUSG00000035936	Aldh5a1	34.9431	31.42	38.4662	-1.22793	-0.296225	0.0192414	0.327567	13	24907579	24937661	-1	protein_coding	aldhehyde dehydrogenase family 5, subfamily A1 [Source:MGI Symbol;Acc:MGI:2441982]	ENSMUST00000037615	35.8065	767	26.8219	729	29.581	910	33.4706	879	47.9486	1331	35.3714	373	35.7809	887	34.7637	902
ENSMUSG00000024081	Cebpz	57.8314	62.2705	53.3922	1.16277	0.217569	0.0192474	0.327567	17	78919006	78937066	-1	protein_coding	CCAAT/enhancer binding protein zeta [Source:MGI Symbol;Acc:MGI:109386]	ENSMUST00000024885,ENSMUST00000232899,ENSMUST00000233371,ENSMUST00000233484,ENSMUST00000233595	61.6694	1321	69.3542	1885	57.6667	1774	60.3917	1586	56.0181	1555	48.1734	508	53.5706	1328	55.8069	1448
ENSMUSG00000019948	Actr6	12.3581	13.7249	10.9913	1.24597	0.317275	0.0192811	0.327567	10	89711971	89732295	-1	protein_coding	ARP6 actin-related protein 6 [Source:MGI Symbol;Acc:MGI:1914269]	ENSMUST00000020109,ENSMUST00000218442,ENSMUST00000218568,ENSMUST00000218965,ENSMUST00000220059,ENSMUST00000220388	13.3516	286	16.2991	443	12.6451	389	12.6038	331	11.5278	320	10.6209	112	11.295	280	10.5216	273
ENSMUSG00000000275	Trim25	21.9449	19.6228	24.267	-1.24245	-0.31319	0.0193392	0.327567	11	88999376	89020293	1	protein_coding	tripartite motif-containing 25 [Source:MGI Symbol;Acc:MGI:102749]	ENSMUST00000000284,ENSMUST00000100627,ENSMUST00000107896	17.7866	381	17.5869	478	20.8042	640	22.3137	586	30.2966	841	20.3884	215	22.0252	546	24.3577	632
ENSMUSG00000033400	Agl	105.681	96.6969	114.666	-1.18691	-0.24721	0.0193439	0.327567	3	116739999	116808166	-1	protein_coding	amylo-1,6-glucosidase, 4-alpha-glucanotransferase [Source:MGI Symbol;Acc:MGI:1924809]	ENSMUST00000040603,ENSMUST00000159670,ENSMUST00000159742,ENSMUST00000159995,ENSMUST00000160484,ENSMUST00000161336,ENSMUST00000162040,ENSMUST00000162792	95.3285	2042	84.6231	2300	96.2196	2960	110.617	2905	135.92	3773	106.399	1122	112.708	2794	103.636	2689
ENSMUSG00000017550	Atad5	31.4625	34.249	28.676	1.18762	0.248071	0.0193461	0.327567	11	80089400	80135794	1	protein_coding	ATPase family, AAA domain containing 5 [Source:MGI Symbol;Acc:MGI:2442925]	ENSMUST00000017694,ENSMUST00000108239,ENSMUST00000151815,ENSMUST00000154168	32.3052	692	38.8531	1056	33.3193	1025	32.5186	854	30.4767	846	24.466	258	29.0443	720	30.7169	797
ENSMUSG00000041075	Fzd7	54.2449	58.5086	49.9811	1.17081	0.227507	0.0193517	0.327567	1	59482424	59486955	1	protein_coding	frizzled class receptor 7 [Source:MGI Symbol;Acc:MGI:108570]	ENSMUST00000114246	62.5564	1340	51.105	1389	63.713	1960	56.6601	1488	46.6877	1296	50.3545	531	49.6577	1231	53.2247	1381
ENSMUSG00000032727	Mier3	43.1202	47.1893	39.0512	1.20403	0.267874	0.0194306	0.328455	13	111680979	111718596	1	protein_coding	MIER family member 3 [Source:MGI Symbol;Acc:MGI:2442317]	ENSMUST00000047412,ENSMUST00000109271,ENSMUST00000109272,ENSMUST00000137268,ENSMUST00000146726,ENSMUST00000231273,ENSMUST00000231466,ENSMUST00000231713,ENSMUST00000231979,ENSMUST00000232398,ENSMUST00000232560	44.4897	953	57.2494	1556	43.2663	1331	43.7516	1149	42.7611	1187	33.7593	356	37.6365	933	42.0479	1091
ENSMUSG00000024897	Apba1	9.0349	10.2833	7.7865	1.33696	0.418961	0.0194591	0.328455	19	23758887	23949596	1	protein_coding	amyloid beta (A4) precursor protein binding, family A, member 1 [Source:MGI Symbol;Acc:MGI:1860297]	ENSMUST00000025830,ENSMUST00000237688	7.65616	164	11.9208	324	11.0848	341	10.4714	275	8.06949	224	9.38813	99	7.05937	175	6.629	172
ENSMUSG00000060301	2610008E11Rik	47.2397	51.8154	42.6641	1.2131	0.278704	0.0194717	0.328455	10	79064374	79097600	-1	protein_coding	RIKEN cDNA 2610008E11 gene [Source:MGI Symbol;Acc:MGI:1919378]	ENSMUST00000039271,ENSMUST00000218854,ENSMUST00000219729,ENSMUST00000220220	46.6839	1000	66.6683	1812	47.4922	1461	46.4171	1219	42.2207	1172	40.0181	422	42.4773	1053	45.9405	1192
ENSMUSG00000035104	Eva1a	4.06998	4.82461	3.31535	1.44348	0.529553	0.0195233	0.328833	6	82041043	82093099	1	protein_coding	eva-1 homolog A (C. elegans) [Source:MGI Symbol;Acc:MGI:2385247]	ENSMUST00000042974,ENSMUST00000149023,ENSMUST00000150691,ENSMUST00000150976	5.60207	120	5.62928	153	4.03082	124	4.03627	106	3.45835	96	3.03455	32	3.99359	99	2.77493	72
ENSMUSG00000021285	Ppp1r13b	43.2692	39.8985	46.6398	-1.16485	-0.22014	0.0195863	0.328833	12	111828457	111908110	-1	protein_coding	protein phosphatase 1, regulatory subunit 13B [Source:MGI Symbol;Acc:MGI:1336199]	ENSMUST00000054815,ENSMUST00000163747,ENSMUST00000220486,ENSMUST00000220927	40.1015	859	37.4917	1019	40.9908	1261	41.01	1077	44.202	1227	51.3976	542	48.4878	1202	42.4718	1102
ENSMUSG00000041695	Kcnj2	30.3471	33.9229	26.7713	1.26445	0.338506	0.0196121	0.328833	11	111066164	111076821	1	protein_coding	potassium inwardly-rectifying channel, subfamily J, member 2 [Source:MGI Symbol;Acc:MGI:104744]	ENSMUST00000042970	25.5361	547	42.7163	1161	34.197	1052	33.2421	873	24.6047	683	23.3281	246	26.6239	660	32.5283	844
ENSMUSG00000018068	Ints2	39.8295	43.234	36.425	1.18296	0.242407	0.0196497	0.328833	11	86210681	86257575	-1	protein_coding	integrator complex subunit 2 [Source:MGI Symbol;Acc:MGI:1917672]	ENSMUST00000018212,ENSMUST00000108039,ENSMUST00000127745,ENSMUST00000130614,ENSMUST00000132024,ENSMUST00000134828,ENSMUST00000134883,ENSMUST00000136469,ENSMUST00000139285,ENSMUST00000141756,ENSMUST00000146421	43.7428	937	48.8974	1329	38.9429	1198	41.3527	1086	39.8431	1106	33.38	352	34.1674	847	38.3094	994
ENSMUSG00000036053	Fmnl2	17.5123	19.4865	15.538	1.24413	0.315132	0.0196546	0.328833	2	52857860	53133804	1	protein_coding	formin-like 2 [Source:MGI Symbol;Acc:MGI:1918659]	ENSMUST00000049483,ENSMUST00000050719,ENSMUST00000090952,ENSMUST00000127122,ENSMUST00000155586	22.595	484	19.169	521	18.1712	559	18.0109	473	18.3725	510	13.4658	142	13.433	333	16.8808	438
ENSMUSG00000068745	Mybphl	17.9167	16.1507	19.6827	-1.21243	-0.277899	0.0196573	0.328833	3	108364911	108380057	1	protein_coding	myosin binding protein H-like [Source:MGI Symbol;Acc:MGI:1916003]	ENSMUST00000090563	15.0789	323	14.901	405	17.7161	545	16.9066	444	17.2197	478	21.147	223	21.0168	521	19.3474	502
ENSMUSG00000025040	Fundc1	25.9221	28.5648	23.2794	1.22098	0.288036	0.0196651	0.328833	X	17556564	17572325	-1	protein_coding	FUN14 domain containing 1 [Source:MGI Symbol;Acc:MGI:1919268]	ENSMUST00000026016,ENSMUST00000127690,ENSMUST00000142638,ENSMUST00000176638,ENSMUST00000177213	26.0496	558	35.2842	959	26.2328	807	26.6927	701	24.4246	678	20.009	211	22.6303	561	26.0535	676
ENSMUSG00000040907	Atp1a3	18.7696	16.6148	20.9243	-1.25458	-0.327207	0.0196742	0.328833	7	24978167	25005958	-1	protein_coding	ATPase, Na+/K+ transporting, alpha 3 polypeptide [Source:MGI Symbol;Acc:MGI:88107]	ENSMUST00000080882,ENSMUST00000102858,ENSMUST00000125444,ENSMUST00000146595,ENSMUST00000196684	15.6391	335	12.7303	346	19.9266	613	18.1632	477	19.0209	528	22.4746	237	22.469	557	19.7328	512
ENSMUSG00000022558	Mroh1	79.9981	74.301	85.6953	-1.152	-0.204137	0.0197259	0.328946	15	76380261	76453038	1	protein_coding	maestro heat-like repeat family member 1 [Source:MGI Symbol;Acc:MGI:2442558]	ENSMUST00000092595,ENSMUST00000096385,ENSMUST00000160525,ENSMUST00000160631,ENSMUST00000160728,ENSMUST00000160806,ENSMUST00000160986,ENSMUST00000161265,ENSMUST00000161305,ENSMUST00000161350,ENSMUST00000161352,ENSMUST00000161683,ENSMUST00000161962,ENSMUST00000162204,ENSMUST00000162319	71.6598	1535	73.107	1987	79.2511	2438	73.1859	1922	86.6389	2405	89.045	939	91.2878	2263	75.8095	1967
ENSMUSG00000026806	Ddx31	10.8872	12.0335	9.74094	1.23533	0.304892	0.019726	0.328946	2	28840406	28905571	1	protein_coding	DEAD/H (Asp-Glu-Ala-Asp/His) box polypeptide 31 [Source:MGI Symbol;Acc:MGI:2682639]	ENSMUST00000113853,ENSMUST00000147071,ENSMUST00000147779,ENSMUST00000152685	11.811	253	11.9944	326	11.5724	356	12.7561	335	9.87071	274	9.76745	103	9.88312	245	9.44247	245
ENSMUSG00000048218	Amigo2	11.4744	12.7159	10.2328	1.26105	0.334629	0.0197821	0.329434	15	97244125	97247287	-1	protein_coding	adhesion molecule with Ig like domain 2 [Source:MGI Symbol;Acc:MGI:2145995]	ENSMUST00000053106,ENSMUST00000229890	12.0444	258	12.1048	329	13.4252	413	13.2892	349	9.79866	272	12.7072	134	8.71328	216	9.71225	252
ENSMUSG00000021591	Glrx	28.5173	25.8937	31.1409	-1.19827	-0.260947	0.0198167	0.329434	13	75839868	75850154	1	protein_coding	glutaredoxin [Source:MGI Symbol;Acc:MGI:2135625]	ENSMUST00000022082,ENSMUST00000220523,ENSMUST00000222530,ENSMUST00000223120	23.9021	512	27.9256	759	24.445	752	27.3019	717	27.8109	772	33.7593	356	34.9742	867	28.0191	727
ENSMUSG00000037826	Ppm1k	24.5623	21.8859	27.2386	-1.24879	-0.320529	0.0198229	0.329434	6	57506502	57535468	-1	protein_coding	protein phosphatase 1K (PP2C domain containing) [Source:MGI Symbol;Acc:MGI:2442111]	ENSMUST00000042766,ENSMUST00000203713,ENSMUST00000204607	21.7547	466	16.5935	451	21.7794	670	27.4162	720	29.5761	821	24.0867	254	25.6154	635	29.6763	770
ENSMUSG00000067276	Capn6	291.488	269.44	313.537	-1.16436	-0.219537	0.0198588	0.329656	X	143802231	143827414	-1	protein_coding	calpain 6 [Source:MGI Symbol;Acc:MGI:1100850]	ENSMUST00000087316,ENSMUST00000151154	293.688	6291	254.605	6920	255.99	7875	273.476	7182	346.087	9607	285.627	3012	325.901	8079	296.532	7694
ENSMUSG00000038668	Lpar1	18.1216	20.5883	15.6549	1.30844	0.387844	0.0199075	0.330089	4	58435255	58553898	-1	protein_coding	lysophosphatidic acid receptor 1 [Source:MGI Symbol;Acc:MGI:108429]	ENSMUST00000055018,ENSMUST00000107570,ENSMUST00000107571,ENSMUST00000107574,ENSMUST00000107575,ENSMUST00000145361,ENSMUST00000147354,ENSMUST00000155170	24.1823	518	24.9822	679	17.196	529	15.9928	420	14.4098	400	13.5606	143	14.7238	365	19.9255	517
ENSMUSG00000027977	Ndst3	1.11068	1.45513	0.766228	1.79381	0.843029	0.0199337	0.330149	3	123526166	123690853	-1	protein_coding	N-deacetylase/N-sulfotransferase (heparan glucosaminyl) 3 [Source:MGI Symbol;Acc:MGI:1932544]	ENSMUST00000029602,ENSMUST00000124803,ENSMUST00000132112,ENSMUST00000132896,ENSMUST00000137404,ENSMUST00000154668,ENSMUST00000172537,ENSMUST00000199046,ENSMUST00000199825	1.02705	22	1.9868	54	1.39778	43	1.40889	37	0.936637	26	0.284489	3	0.726107	18	1.11768	29
ENSMUSG00000021065	Fut8	46.2328	49.7614	42.7041	1.164	0.219088	0.0199952	0.330557	12	77238125	77476338	1	protein_coding	fucosyltransferase 8 [Source:MGI Symbol;Acc:MGI:1858901]	ENSMUST00000062804,ENSMUST00000171770,ENSMUST00000177595,ENSMUST00000217879,ENSMUST00000218851,ENSMUST00000219289,ENSMUST00000219299	48.1778	1032	52.9446	1439	47.6222	1465	50.301	1321	41.3921	1149	41.3457	436	40.0569	993	48.0217	1246
ENSMUSG00000032932	Hspa13	73.8459	81.16	66.5317	1.21785	0.284334	0.0200314	0.330557	16	75745431	75767104	-1	protein_coding	heat shock protein 70 family, member 13 [Source:MGI Symbol;Acc:MGI:1309463]	ENSMUST00000046283,ENSMUST00000114244,ENSMUST00000137806,ENSMUST00000232633	68.7654	1473	103.351	2809	73.855	2272	78.6691	2066	71.3285	1980	57.9409	611	63.0906	1564	73.7669	1914
ENSMUSG00000043445	Pgp	59.3215	54.2601	64.3829	-1.18276	-0.242159	0.0200397	0.330557	17	24470392	24473110	1	protein_coding	phosphoglycolate phosphatase [Source:MGI Symbol;Acc:MGI:1914328]	ENSMUST00000053024,ENSMUST00000234216	55.6005	1191	45.954	1249	57.5692	1771	57.9166	1521	60.4491	1678	74.5361	786	62.8083	1557	59.7381	1550
ENSMUSG00000029372	Ppbp	4.50388	3.52874	5.47903	-1.53221	-0.615614	0.0200488	0.330557	5	90768518	90770063	1	protein_coding	pro-platelet basic protein [Source:MGI Symbol;Acc:MGI:1888712]	ENSMUST00000031319	4.01481	86	4.30474	117	3.51071	108	2.28468	60	5.07945	141	7.58637	80	3.46918	86	5.7811	150
ENSMUSG00000037499	Nenf	23.184	21.0537	25.3143	-1.19528	-0.257354	0.0201969	0.332363	1	191306789	191318194	-1	protein_coding	neuron derived neurotrophic factor [Source:MGI Symbol;Acc:MGI:1913458]	ENSMUST00000046770	21.1945	454	20.4567	556	23.3723	719	19.1913	504	22.047	612	28.2592	298	25.9382	643	25.0129	649
ENSMUSG00000056313	Tcim	38.1851	41.0705	35.2996	1.16466	0.219904	0.0202477	0.332363	8	24437180	24438984	-1	protein_coding	transcriptional and immune response regulator [Source:MGI Symbol;Acc:MGI:1916318]	ENSMUST00000052622	42.6691	914	42.4587	1154	41.3809	1273	37.7734	992	36.2406	1006	36.5094	385	31.989	793	36.4595	946
ENSMUSG00000028248	Pnisr	185.191	199.436	170.947	1.16562	0.2211	0.0202565	0.332363	4	21847583	21876475	1	protein_coding	PNN interacting serine/arginine-rich [Source:MGI Symbol;Acc:MGI:1913875]	ENSMUST00000029911,ENSMUST00000098238,ENSMUST00000108229,ENSMUST00000133241,ENSMUST00000138419,ENSMUST00000138681,ENSMUST00000148561,ENSMUST00000150368,ENSMUST00000150927,ENSMUST00000151621,ENSMUST00000152666,ENSMUST00000156136,ENSMUST00000185001	198.78	4258	228.74	6217	179.794	5531	190.428	5001	175.475	4871	155.71	1642	170.998	4239	181.604	4712
ENSMUSG00000025407	Gli1	6.22207	8.94579	3.49835	2.54776	1.34923	0.0202569	0.332363	10	127329882	127341974	-1	protein_coding	GLI-Kruppel family member GLI1 [Source:MGI Symbol;Acc:MGI:95727]	ENSMUST00000026474,ENSMUST00000218236,ENSMUST00000218451,ENSMUST00000219671,ENSMUST00000219808	27.17	582	2.20756	60	3.28317	101	3.1224	82	3.92667	109	3.31904	35	2.66239	66	4.08531	106
ENSMUSG00000022066	Entpd4b	21.1047	19.3419	22.8674	-1.17811	-0.236478	0.0202721	0.332363	14	69555424	69585520	1	protein_coding	ectonucleoside triphosphate diphosphohydrolase 4B [Source:MGI Symbol;Acc:MGI:5435040]	ENSMUST00000064846,ENSMUST00000183906,ENSMUST00000184506,ENSMUST00000185072,ENSMUST00000185174	19.9807	428	18.3963	500	19.1139	588	19.8767	522	22.7675	632	24.5609	259	22.7514	564	21.3901	555
ENSMUSG00000027253	Lrp4	51.4421	46.0252	56.859	-1.23394	-0.303276	0.0203272	0.33284	2	91457511	91513779	1	protein_coding	low density lipoprotein receptor-related protein 4 [Source:MGI Symbol;Acc:MGI:2442252]	ENSMUST00000028689,ENSMUST00000123897,ENSMUST00000143874,ENSMUST00000151907	44.9566	963	33.5181	911	52.8883	1627	52.738	1385	62.2503	1728	60.8806	642	51.3116	1272	52.9934	1375
ENSMUSG00000051339	2900026A02Rik	83.4187	77.0736	89.7637	-1.16382	-0.218863	0.0203468	0.33284	5	113086323	113221236	-1	protein_coding	RIKEN cDNA 2900026A02 gene [Source:MGI Symbol;Acc:MGI:1920194]	ENSMUST00000050125,ENSMUST00000211733,ENSMUST00000212276	74.6475	1599	67.2938	1829	82.9244	2551	83.4289	2191	96.5456	2680	92.7433	978	87.1732	2161	82.5927	2143
ENSMUSG00000075391	Gm13443	3.85517	5.03202	2.67833	1.84945	0.887098	0.0204277	0.332943	2	35340409	35340963	1	processed_pseudogene	predicted gene 13443 [Source:MGI Symbol;Acc:MGI:3649615]	ENSMUST00000120770	4.38828	94	6.65947	181	3.67325	113	5.40708	142	4.32294	120	1.6121	17	0.847125	21	3.93115	102
ENSMUSG00000090619	Vmn2r60	45.6099	36.4607	54.7591	-1.49775	-0.5828	0.0204322	0.332943	7	42107770	42196208	1	protein_coding	vomeronasal 2, receptor 60 [Source:MGI Symbol;Acc:MGI:3647050]	ENSMUST00000166447,ENSMUST00000233266,ENSMUST00000233771	44.2096	947	26.27	714	46.6145	1434	28.7489	755	31.0531	862	89.7088	946	43.1227	1069	55.1517	1431
ENSMUSG00000049090	Zadh2	42.165	38.0279	46.302	-1.2199	-0.286767	0.0204569	0.332943	18	84088063	84097528	1	protein_coding	zinc binding alcohol dehydrogenase, domain containing 2 [Source:MGI Symbol;Acc:MGI:2444835]	ENSMUST00000060223,ENSMUST00000235383	42.3423	907	30.5011	829	36.0498	1109	43.2185	1135	54.0007	1499	43.7164	461	46.7532	1159	40.7375	1057
ENSMUSG00000005469	Prkaca	154.413	143.764	165.063	-1.14752	-0.198517	0.0204746	0.332943	8	83972993	83996443	1	protein_coding	protein kinase, cAMP dependent, catalytic, alpha [Source:MGI Symbol;Acc:MGI:97592]	ENSMUST00000005606,ENSMUST00000211558	147.895	3168	129.841	3529	146.15	4496	151.17	3970	163.299	4533	173.538	1830	167.247	4146	156.167	4052
ENSMUSG00000098132	Rassf10	1.18951	0.82088	1.55813	-1.87944	-0.9103	0.0204757	0.332943	7	112953962	112957457	1	protein_coding	Ras association (RalGDS/AF-6) domain family (N-terminal) member 10 [Source:MGI Symbol;Acc:MGI:1925998]	ENSMUST00000182858	1.21378	26	0.809439	22	0.422586	13	0.837716	22	1.44098	40	2.08625	22	1.89595	47	0.809354	21
ENSMUSG00000022894	Adamts5	25.7166	30.709	20.7242	1.47952	0.565133	0.0204898	0.332943	16	85856173	85901828	-1	protein_coding	a disintegrin-like and metallopeptidase (reprolysin type) with thrombospondin type 1 motif, 5 (aggrecanase-2) [Source:MGI Symbol;Acc:MGI:1346321]	ENSMUST00000023611	16.4794	353	51.8409	1409	31.1738	959	23.3418	613	20.0656	557	16.69	176	23.5178	583	22.6234	587
ENSMUSG00000081400	Gm13680	1.13512	0.778016	1.49222	-1.88698	-0.916079	0.0205366	0.333331	2	83353157	83353949	-1	processed_pseudogene	predicted gene 13680 [Source:MGI Symbol;Acc:MGI:3652285]	ENSMUST00000119790	0.280103	6	0.55189	15	1.13773	35	1.14234	30	1.15278	32	1.42244	15	1.77493	44	1.61871	42
ENSMUSG00000053332	Gas5	149.984	161.617	138.35	1.1672	0.223047	0.0205633	0.333395	1	161034422	161038539	1	lncRNA	growth arrest specific 5 [Source:MGI Symbol;Acc:MGI:95659]	ENSMUST00000065709,ENSMUST00000159037,ENSMUST00000159119,ENSMUST00000159153,ENSMUST00000159157,ENSMUST00000159399,ENSMUST00000159404,ENSMUST00000159438,ENSMUST00000159663,ENSMUST00000159706,ENSMUST00000159890,ENSMUST00000160152,ENSMUST00000160429,ENSMUST00000160497,ENSMUST00000160516,ENSMUST00000160551,ENSMUST00000161005,ENSMUST00000161229,ENSMUST00000161380,ENSMUST00000161461,ENSMUST00000161623,…	156.111	3344	187.201	5088	155.187	4774	147.971	3886	132.858	3688	126.787	1337	146.028	3620	147.726	3833
ENSMUSG00000022837	Iqcb1	30.2044	32.4798	27.9291	1.16472	0.219982	0.0206072	0.333735	16	36828385	36872721	1	protein_coding	IQ calmodulin-binding motif containing 1 [Source:MGI Symbol;Acc:MGI:2443764]	ENSMUST00000023535,ENSMUST00000114819,ENSMUST00000129123,ENSMUST00000137076,ENSMUST00000142619,ENSMUST00000146272,ENSMUST00000153373,ENSMUST00000232162	31.3716	672	34.3276	933	31.2064	960	33.0136	867	28.2792	785	28.8282	304	25.8575	641	28.7514	746
ENSMUSG00000043424	Eif3j2	68.9072	75.082	62.7323	1.19304	0.25464	0.0206822	0.33458	18	43475418	43477796	-1	protein_coding	eukaryotic translation initiation factor 3, subunit J2 [Source:MGI Symbol;Acc:MGI:3704486]	ENSMUST00000057110	75.3478	1614	78.6259	2137	68.7515	2115	77.603	2038	67.0416	1861	52.6304	555	55.9102	1386	75.347	1955
ENSMUSG00000030074	Gxylt2	9.04584	10.568	7.52363	1.38582	0.470736	0.0207234	0.334875	6	100704734	100810913	1	protein_coding	glucoside xylosyltransferase 2 [Source:MGI Symbol;Acc:MGI:2682940]	ENSMUST00000032157,ENSMUST00000141333	8.6832	186	11.7737	320	11.5724	356	10.243	269	7.96141	221	4.83631	51	6.73666	167	10.5601	274
ENSMUSG00000021428	Riok1	33.9902	36.7049	31.2754	1.17647	0.234459	0.0207612	0.335116	13	38036995	38061433	1	protein_coding	RIO kinase 1 [Source:MGI Symbol;Acc:MGI:1918590]	ENSMUST00000021866,ENSMUST00000223656,ENSMUST00000223910,ENSMUST00000224477,ENSMUST00000224683,ENSMUST00000224956,ENSMUST00000224962,ENSMUST00000225174,ENSMUST00000225418,ENSMUST00000225816,ENSMUST00000225954,ENSMUST00000226006,ENSMUST00000226056,ENSMUST00000226110	35.6198	763	41.0238	1115	34.0019	1046	36.1741	950	31.0891	863	33.2852	351	28.2375	700	32.4898	843
ENSMUSG00000048920	Fkrp	50.2699	46.1918	54.3481	-1.17207	-0.229056	0.0208558	0.335714	7	16809246	16816732	-1	protein_coding	fukutin related protein [Source:MGI Symbol;Acc:MGI:2447586]	ENSMUST00000061390,ENSMUST00000205368,ENSMUST00000205677,ENSMUST00000206259	43.7895	938	42.6059	1158	51.0029	1569	47.369	1244	51.9473	1442	61.0702	644	55.4665	1375	48.9081	1269
ENSMUSG00000087174	5530601H04Rik	11.7809	13.0733	10.4885	1.2417	0.312322	0.0208577	0.335714	X	105037197	105079609	-1	lncRNA	RIKEN cDNA 5530601H04 gene [Source:MGI Symbol;Acc:MGI:1918695]	ENSMUST00000123850,ENSMUST00000127409,ENSMUST00000127533,ENSMUST00000135114,ENSMUST00000136211,ENSMUST00000138137,ENSMUST00000138460,ENSMUST00000140954,ENSMUST00000141136,ENSMUST00000144366,ENSMUST00000144774,ENSMUST00000144849,ENSMUST00000146227,ENSMUST00000147478,ENSMUST00000154334,ENSMUST00000156974	13.5383	290	13.5765	369	13.9453	429	11.233	295	9.87071	274	9.76745	103	11.2547	279	11.0612	287
ENSMUSG00000018442	Derl2	35.1304	38.1069	32.154	1.18276	0.242157	0.0208672	0.335714	11	71007164	71019841	-1	protein_coding	Der1-like domain family, member 2 [Source:MGI Symbol;Acc:MGI:2151483]	ENSMUST00000018586,ENSMUST00000108523,ENSMUST00000131340,ENSMUST00000132198,ENSMUST00000140712,ENSMUST00000143850,ENSMUST00000171041	38.4675	824	43.5257	1183	33.3843	1027	37.0499	973	33.6469	934	30.9144	326	30.2545	750	33.8002	877
ENSMUSG00000004642	Slbp	77.1778	82.4085	71.9471	1.14456	0.194793	0.0209034	0.335772	5	33634952	33652574	-1	protein_coding	stem-loop binding protein [Source:MGI Symbol;Acc:MGI:108402]	ENSMUST00000057551,ENSMUST00000075670,ENSMUST00000101354,ENSMUST00000126581,ENSMUST00000139518,ENSMUST00000143029,ENSMUST00000146889,ENSMUST00000148153,ENSMUST00000151081	86.0851	1844	83.9609	2282	77.0732	2371	82.515	2167	73.526	2041	71.1222	750	66.5598	1650	76.5803	1987
ENSMUSG00000073700	Klhl21	62.4644	57.1182	67.8106	-1.18589	-0.245975	0.0209168	0.335772	4	152008803	152017680	1	protein_coding	kelch-like 21 [Source:MGI Symbol;Acc:MGI:1919288]	ENSMUST00000097773	59.1018	1266	46.2852	1258	58.772	1808	64.3137	1689	70.4639	1956	72.7343	767	61.6384	1528	66.4056	1723
ENSMUSG00000024172	St6gal2	1.73166	2.31442	1.14889	1.94619	0.960651	0.0210245	0.337131	17	55445382	55514581	1	protein_coding	beta galactoside alpha 2,6 sialyltransferase 2 [Source:MGI Symbol;Acc:MGI:2445190]	ENSMUST00000025000,ENSMUST00000086878,ENSMUST00000133899,ENSMUST00000153220	3.92145	84	1.47171	40	2.11293	65	1.75159	46	1.98135	55	0.663807	7	0.524411	13	1.42601	37
ENSMUSG00000053399	Adamts18	5.24418	6.795	3.69336	1.81982	0.863794	0.0210537	0.337229	8	113697126	113848738	-1	protein_coding	a disintegrin-like and metallopeptidase (reprolysin type) with thrombospondin type 1 motif, 18 [Source:MGI Symbol;Acc:MGI:2442600]	ENSMUST00000093113,ENSMUST00000212437,ENSMUST00000212527,ENSMUST00000212665,ENSMUST00000213061,ENSMUST00000213076,ENSMUST00000213078	11.9978	257	6.21796	169	5.46111	168	3.50318	92	6.95273	193	2.75006	29	2.21866	55	2.85201	74
ENSMUSG00000028974	Dffa	37.1825	34.154	40.2109	-1.17726	-0.235439	0.0210797	0.337276	4	149104146	149120647	1	protein_coding	DNA fragmentation factor, alpha subunit [Source:MGI Symbol;Acc:MGI:1196227]	ENSMUST00000030816,ENSMUST00000103216,ENSMUST00000153781	36.927	791	30.7587	836	32.6041	1003	36.3264	954	44.058	1223	41.5354	438	37.5962	932	37.6543	977
ENSMUSG00000026360	Rgs2	15.729	17.3924	14.0656	1.23049	0.299238	0.0211351	0.337555	1	143999338	144004161	-1	protein_coding	regulator of G-protein signaling 2 [Source:MGI Symbol;Acc:MGI:1098271]	ENSMUST00000027606,ENSMUST00000127206,ENSMUST00000134817,ENSMUST00000153527	17.4131	373	17.8812	486	16.1883	498	18.087	475	14.8421	412	12.9917	137	11.7791	292	16.6496	432
ENSMUSG00000001604	Tcea3	12.125	10.8487	13.4013	-1.22991	-0.298547	0.0211434	0.337555	4	136247729	136274898	1	protein_coding	transcription elongation factor A (SII), 3 [Source:MGI Symbol;Acc:MGI:1196908]	ENSMUST00000102533,ENSMUST00000136812,ENSMUST00000143942	11.7177	251	10.0076	272	11.3123	348	10.3572	272	12.2844	341	14.5089	153	13.554	336	13.258	344
ENSMUSG00000001833	Sept7	321.853	351.443	292.263	1.20174	0.265128	0.0212948	0.3396	9	25252439	25308571	1	protein_coding	septin 7 [Source:MGI Symbol;Acc:MGI:1335094]	ENSMUST00000115272,ENSMUST00000165594,ENSMUST00000213435,ENSMUST00000213980,ENSMUST00000214360,ENSMUST00000214520,ENSMUST00000214911,ENSMUST00000215692,ENSMUST00000215721,ENSMUST00000217598	329.868	7066	420.43	11427	322.823	9931	332.649	8736	312.152	8665	243.902	2572	282.859	7012	330.14	8566
ENSMUSG00000042524	Sun2	76.7699	69.9478	83.592	-1.19387	-0.25565	0.0214088	0.340234	15	79724070	79742536	-1	protein_coding	Sad1 and UNC84 domain containing 2 [Source:MGI Symbol;Acc:MGI:2443011]	ENSMUST00000046259,ENSMUST00000089311,ENSMUST00000100439,ENSMUST00000159660,ENSMUST00000159762,ENSMUST00000160355,ENSMUST00000162064,ENSMUST00000162392,ENSMUST00000162499,ENSMUST00000231189	69.7457	1494	55.005	1495	79.8363	2456	75.204	1975	73.9223	2052	88.0019	928	86.7294	2150	85.7145	2224
ENSMUSG00000015016	Acsf3	17.9745	16.3826	19.5664	-1.1917	-0.253022	0.0214168	0.340234	8	122775486	122817880	1	protein_coding	acyl-CoA synthetase family member 3 [Source:MGI Symbol;Acc:MGI:2182591]	ENSMUST00000015160,ENSMUST00000212781,ENSMUST00000212790,ENSMUST00000212903	16.246	348	14.9746	407	17.0985	526	17.2113	452	19.2731	535	20.1987	213	20.3713	505	18.4224	478
ENSMUSG00000034566	Atp5h	198.854	185.791	211.917	-1.14007	-0.18912	0.0214235	0.340234	11	115415689	115419962	-1	protein_coding	ATP synthase, H+ transporting, mitochondrial F0 complex, subunit D [Source:MGI Symbol;Acc:MGI:1918929]	ENSMUST00000043931,ENSMUST00000073791,ENSMUST00000106537,ENSMUST00000137563,ENSMUST00000137754,ENSMUST00000138779,ENSMUST00000141474,ENSMUST00000180072	193.878	4153	177.561	4826	189.026	5815	182.698	4798	206.384	5729	223.324	2355	210.571	5220	207.387	5381
ENSMUSG00000008855	Hdac5	145.04	133.726	156.354	-1.16799	-0.224031	0.02144	0.340234	11	102194432	102230166	-1	protein_coding	histone deacetylase 5 [Source:MGI Symbol;Acc:MGI:1333784]	ENSMUST00000008999,ENSMUST00000107150,ENSMUST00000107151,ENSMUST00000107152,ENSMUST00000124077,ENSMUST00000125072,ENSMUST00000126453,ENSMUST00000128686,ENSMUST00000131254,ENSMUST00000133651,ENSMUST00000136304,ENSMUST00000137787,ENSMUST00000140481,ENSMUST00000140962,ENSMUST00000145540,ENSMUST00000149087,ENSMUST00000150683,ENSMUST00000150965,ENSMUST00000155065,ENSMUST00000156337	141.639	3034	117.442	3192	142.932	4397	132.892	3490	142.981	3969	173.064	1825	166.077	4117	143.294	3718
ENSMUSG00000020061	Mybpc1	55.985	61.3903	50.5798	1.21518	0.281175	0.021452	0.340234	10	88518279	88605152	-1	protein_coding	myosin binding protein C, slow-type [Source:MGI Symbol;Acc:MGI:1336213]	ENSMUST00000119185,ENSMUST00000121629,ENSMUST00000124144,ENSMUST00000148205,ENSMUST00000153964,ENSMUST00000156573,ENSMUST00000238199	60.1288	1288	47.4625	1290	66.5736	2048	71.3962	1875	46.2915	1285	53.5787	565	45.9868	1140	56.4621	1465
ENSMUSG00000020027	Socs2	37.0644	40.2531	33.8758	1.18938	0.250205	0.0214808	0.340234	10	95385362	95417180	-1	protein_coding	suppressor of cytokine signaling 2 [Source:MGI Symbol;Acc:MGI:1201787]	ENSMUST00000020215,ENSMUST00000119917,ENSMUST00000128363,ENSMUST00000128854,ENSMUST00000129942,ENSMUST00000130784,ENSMUST00000134918,ENSMUST00000135822,ENSMUST00000139210,ENSMUST00000145847,ENSMUST00000150432,ENSMUST00000155148,ENSMUST00000170690,ENSMUST00000172070	33.2856	713	43.7097	1188	44.1115	1357	39.9057	1048	31.7736	882	33.5697	354	33.1992	823	36.9605	959
ENSMUSG00000025509	Pnpla2	25.8461	23.469	28.2233	-1.19837	-0.261073	0.0215846	0.340234	7	141455198	141460743	1	protein_coding	patatin-like phospholipase domain containing 2 [Source:MGI Symbol;Acc:MGI:1914103]	ENSMUST00000026583,ENSMUST00000064151,ENSMUST00000164016,ENSMUST00000164924,ENSMUST00000165487,ENSMUST00000169665,ENSMUST00000169723	26.3764	565	22.4803	611	22.8196	702	22.1995	583	26.2258	728	31.4834	332	30.9806	768	24.2036	628
ENSMUSG00000020736	Nt5c	23.7045	21.7783	25.6308	-1.17098	-0.227711	0.0216262	0.340234	11	115490420	115491862	-1	protein_coding	5',3'-nucleotidase, cytosolic [Source:MGI Symbol;Acc:MGI:1354954]	ENSMUST00000021082,ENSMUST00000106530,ENSMUST00000124778,ENSMUST00000125940,ENSMUST00000130668	21.6146	463	21.9652	597	23.0472	709	20.486	538	23.6321	656	27.7851	293	25.091	622	26.015	675
ENSMUSG00000041958	Pigs	73.3622	68.553	78.1715	-1.13809	-0.18662	0.0216264	0.340234	11	78328415	78342782	1	protein_coding	phosphatidylinositol glycan anchor biosynthesis, class S [Source:MGI Symbol;Acc:MGI:2687325]	ENSMUST00000048073	66.758	1430	68.2136	1854	69.8242	2148	69.4162	1823	74.3185	2063	83.0707	876	79.0246	1959	76.272	1979
ENSMUSG00000025510	Cd151	98.2281	91.0894	105.367	-1.15472	-0.207545	0.0216463	0.340234	7	141467392	141471473	1	protein_coding	CD151 antigen [Source:MGI Symbol;Acc:MGI:1096360]	ENSMUST00000058746,ENSMUST00000106000,ENSMUST00000177840,ENSMUST00000209698,ENSMUST00000209892,ENSMUST00000209988,ENSMUST00000210058,ENSMUST00000210308,ENSMUST00000211071,ENSMUST00000211522	86.6453	1856	85.9844	2337	100.836	3102	90.8922	2387	99.1754	2753	113.89	1201	111.78	2771	96.6215	2507
ENSMUSG00000055737	Ghr	83.971	91.7608	76.1812	1.20292	0.266545	0.0216579	0.340234	15	3317760	3583492	-1	protein_coding	growth hormone receptor [Source:MGI Symbol;Acc:MGI:95708]	ENSMUST00000069451,ENSMUST00000110697,ENSMUST00000110698,ENSMUST00000159508,ENSMUST00000159912,ENSMUST00000160343,ENSMUST00000161180,ENSMUST00000161561,ENSMUST00000161770,ENSMUST00000162993	80.6697	1728	116.118	3156	87.7029	2698	82.5531	2168	74.5347	2069	67.4238	711	78.8633	1955	83.9031	2177
ENSMUSG00000024287	Thoc1	59.4431	64.0395	54.8466	1.16438	0.219563	0.0216639	0.340234	18	9957906	9995489	1	protein_coding	THO complex 1 [Source:MGI Symbol;Acc:MGI:1919668]	ENSMUST00000025137,ENSMUST00000234111,ENSMUST00000234324,ENSMUST00000234330,ENSMUST00000234370,ENSMUST00000234423,ENSMUST00000234600,ENSMUST00000234622,ENSMUST00000234805,ENSMUST00000234890,ENSMUST00000234901,ENSMUST00000234975,ENSMUST00000235035	66.4312	1423	69.1702	1880	58.6419	1804	61.9148	1626	60.0168	1666	50.2597	530	51.0292	1265	58.0808	1507
ENSMUSG00000021256	Vash1	28.9463	25.9722	31.9205	-1.22512	-0.292921	0.0216695	0.340234	12	86678700	86692091	1	protein_coding	vasohibin 1 [Source:MGI Symbol;Acc:MGI:2442543]	ENSMUST00000021681	24.1823	518	20.7143	563	31.2714	962	27.7208	728	33.5748	932	34.7076	366	31.3033	776	28.0962	729
ENSMUSG00000031740	Mmp2	324.743	350.39	299.095	1.17169	0.22859	0.0216826	0.340234	8	92827291	92853420	1	protein_coding	matrix metallopeptidase 2 [Source:MGI Symbol;Acc:MGI:97009]	ENSMUST00000034187,ENSMUST00000211308,ENSMUST00000211567,ENSMUST00000211691	314.229	6731	403.689	10972	350.649	10787	332.992	8745	270.256	7502	302.222	3187	319.124	7911	304.78	7908
ENSMUSG00000039377	Hlx	2.13107	1.68266	2.57948	-1.51437	-0.598719	0.0217434	0.340234	1	184727140	184732619	-1	protein_coding	H2.0-like homeobox [Source:MGI Symbol;Acc:MGI:96109]	ENSMUST00000048572,ENSMUST00000174257	1.68062	36	1.58208	43	1.9829	61	1.48504	39	1.9093	53	2.84489	30	2.90443	72	2.65931	69
ENSMUSG00000038022	Mindy4	7.5572	8.67064	6.44376	1.32364	0.404515	0.0217439	0.340234	6	55203383	55320222	1	protein_coding	MINDY lysine 48 deubiquitinase 4 [Source:MGI Symbol;Acc:MGI:3583959]	ENSMUST00000053094,ENSMUST00000203225,ENSMUST00000204842	9.38346	201	8.79345	239	7.67156	236	8.8341	232	5.98007	166	4.74148	50	7.42243	184	7.63106	198
ENSMUSG00000027435	Cd93	112.923	102.924	122.923	-1.1961	-0.258339	0.0217672	0.340234	2	148436640	148443563	-1	protein_coding	CD93 antigen [Source:MGI Symbol;Acc:MGI:106664]	ENSMUST00000099269	91.5471	1961	109.237	2969	101.551	3124	109.36	2872	148.961	4135	101.278	1068	126.06	3125	115.391	2994
ENSMUSG00000015337	Endog	11.4583	9.98412	12.9325	-1.28087	-0.357129	0.0217726	0.340234	2	30171493	30174069	1	protein_coding	endonuclease G [Source:MGI Symbol;Acc:MGI:1261433]	ENSMUST00000015481	9.75693	209	8.90382	242	10.4996	323	10.7761	283	11.3477	315	16.0262	169	13.796	342	10.5601	274
ENSMUSG00000026482	Rgl1	84.7276	79.1127	90.3425	-1.14246	-0.192143	0.021777	0.340234	1	152516760	152766351	-1	protein_coding	ral guanine nucleotide dissociation stimulator,-like 1 [Source:MGI Symbol;Acc:MGI:107484]	ENSMUST00000027760,ENSMUST00000111857,ENSMUST00000111859,ENSMUST00000128251,ENSMUST00000149536,ENSMUST00000188395	74.9276	1605	75.0202	2039	80.9415	2490	85.5613	2247	95.4289	2649	87.7174	925	90.1583	2235	88.0655	2285
ENSMUSG00000079083	Jrkl	15.6872	17.3873	13.9871	1.23203	0.301042	0.0218225	0.340581	9	13242607	13245829	-1	protein_coding	Jrk-like [Source:MGI Symbol;Acc:MGI:1924782]	ENSMUST00000110582	15.5924	334	20.1624	548	16.7734	516	17.0209	447	14.8061	411	11.3795	120	14.0381	348	15.7246	408
ENSMUSG00000057378	Ryr3	17.3227	19.4792	15.1662	1.28144	0.35777	0.0218908	0.341282	2	112631355	113217096	-1	protein_coding	ryanodine receptor 3 [Source:MGI Symbol;Acc:MGI:99684]	ENSMUST00000080673,ENSMUST00000091818,ENSMUST00000128192,ENSMUST00000134358,ENSMUST00000142537,ENSMUST00000146187,ENSMUST00000156757,ENSMUST00000207603,ENSMUST00000208135,ENSMUST00000208151,ENSMUST00000208290,ENSMUST00000208574	15.6858	336	24.3567	662	15.4081	474	22.466	590	14.9502	415	14.0348	148	14.6835	364	16.9964	441
ENSMUSG00000002379	Ndufa11	60.6213	55.4456	65.797	-1.18442	-0.244175	0.0219269	0.34148	17	56717767	56722141	1	protein_coding	NADH:ubiquinone oxidoreductase subunit A11 [Source:MGI Symbol;Acc:MGI:1917125]	ENSMUST00000002452,ENSMUST00000233233,ENSMUST00000233457,ENSMUST00000233832	52.6127	1127	56.7711	1543	56.9191	1751	55.4796	1457	58.7559	1631	70.8377	747	77.2094	1914	56.385	1463
ENSMUSG00000022912	Pros1	23.2136	25.4639	20.9632	1.20978	0.274751	0.0219988	0.342235	16	62854307	62929346	1	protein_coding	protein S (alpha) [Source:MGI Symbol;Acc:MGI:1095733]	ENSMUST00000023629,ENSMUST00000127502,ENSMUST00000155940	21.8014	467	28.8822	785	26.6879	821	24.4842	643	23.524	653	18.5866	196	19.0805	473	22.6619	588
ENSMUSG00000025034	Trim8	61.3784	56.6558	66.101	-1.16423	-0.219376	0.0220927	0.343088	19	46501702	46516848	1	protein_coding	tripartite motif-containing 8 [Source:MGI Symbol;Acc:MGI:1933302]	ENSMUST00000026008,ENSMUST00000235934	56.6742	1214	49.0446	1333	60.1697	1851	60.7344	1595	63.3311	1758	71.786	757	67.0439	1662	62.2432	1615
ENSMUSG00000031340	Gabre	13.1133	14.589	11.6376	1.24846	0.320147	0.0221006	0.343088	X	72255999	72274803	-1	protein_coding	gamma-aminobutyric acid (GABA) A receptor, subunit epsilon [Source:MGI Symbol;Acc:MGI:1330235]	ENSMUST00000064780,ENSMUST00000148499,ENSMUST00000153740	13.2582	284	17.7341	482	12.9701	399	14.3935	378	11.1316	309	10.6209	112	12.4648	309	12.333	320
ENSMUSG00000030054	Gp9	1.20773	0.808367	1.60709	-1.91423	-0.936763	0.0221905	0.344118	6	87778072	87779768	1	protein_coding	glycoprotein 9 (platelet) [Source:MGI Symbol;Acc:MGI:1860137]	ENSMUST00000032133	0.60689	13	1.14057	31	1.10522	34	0.38078	10	1.08073	30	2.37074	25	1.93629	48	1.0406	27
ENSMUSG00000029920	Smarcad1	91.0973	98.6077	83.5868	1.17779	0.236088	0.0222373	0.344176	6	65042583	65116061	1	protein_coding	SWI/SNF-related, matrix-associated actin-dependent regulator of chromatin, subfamily a, containing DEAD/H box 1 [Source:MGI Symbol;Acc:MGI:95453]	ENSMUST00000031984,ENSMUST00000203104,ENSMUST00000203411,ENSMUST00000203756,ENSMUST00000204111,ENSMUST00000204114,ENSMUST00000204165,ENSMUST00000204170,ENSMUST00000204420,ENSMUST00000204620,ENSMUST00000204696,ENSMUST00000204801,ENSMUST00000204955,ENSMUST00000205092,ENSMUST00000205118	91.267	1955	116.743	3173	96.2521	2961	90.1687	2368	84.9097	2357	74.1567	782	81.203	2013	94.0778	2441
ENSMUSG00000022338	Eny2	77.7316	83.5979	71.8652	1.16041	0.214636	0.0222414	0.344176	15	44428042	44438256	1	protein_coding	ENY2 transcription and export complex 2 subunit [Source:MGI Symbol;Acc:MGI:1919286]	ENSMUST00000060652,ENSMUST00000226336,ENSMUST00000226355,ENSMUST00000226827,ENSMUST00000227425,ENSMUST00000228130,ENSMUST00000228372,ENSMUST00000228474,ENSMUST00000232045,ENSMUST00000232353	77.822	1667	93.5637	2543	79.3487	2441	83.6574	2197	73.0216	2027	63.2513	667	72.4493	1796	78.7386	2043
ENSMUSG00000038403	Hjv	2.90822	2.03111	3.78534	-1.88083	-0.911366	0.0223157	0.344557	3	96525172	96529210	1	protein_coding	hemojuvelin BMP co-receptor [Source:MGI Symbol;Acc:MGI:1916835]	ENSMUST00000049208	2.8944	62	0.735853	20	1.10522	34	3.38894	89	5.47572	152	3.12938	33	3.10612	77	3.43012	89
ENSMUSG00000074622	Mafb	8.04963	6.72706	9.3722	-1.40348	-0.489013	0.0223378	0.344557	2	160363703	160367065	-1	protein_coding	v-maf musculoaponeurotic fibrosarcoma oncogene family, protein B (avian) [Source:MGI Symbol;Acc:MGI:104555]	ENSMUST00000099126	8.26305	177	4.5255	123	5.81868	179	8.301	218	12.1042	336	8.06051	85	9.07634	225	8.24771	214
ENSMUSG00000008763	Man1a2	149.522	160.579	138.465	1.15878	0.212612	0.0223529	0.344557	3	100562208	100685503	-1	protein_coding	mannosidase, alpha, class 1A, member 2 [Source:MGI Symbol;Acc:MGI:104676]	ENSMUST00000008907,ENSMUST00000123442,ENSMUST00000130066,ENSMUST00000133642,ENSMUST00000146818,ENSMUST00000196250	141.872	3039	172.778	4696	171.927	5289	155.739	4090	149.754	4157	126.408	1333	136.831	3392	140.866	3655
ENSMUSG00000033124	Atg9a	60.7144	56.1765	65.2522	-1.15872	-0.212535	0.0223604	0.344557	1	75180860	75192196	-1	protein_coding	autophagy related 9A [Source:MGI Symbol;Acc:MGI:2138446]	ENSMUST00000040689,ENSMUST00000186744,ENSMUST00000187601,ENSMUST00000187785,ENSMUST00000188347,ENSMUST00000188430,ENSMUST00000189665,ENSMUST00000189702,ENSMUST00000189820,ENSMUST00000239085	54.5735	1169	50.5899	1375	61.8926	1904	57.6501	1514	61.9621	1720	70.5532	744	65.6723	1628	62.8213	1630
ENSMUSG00000006585	Cdt1	50.5101	46.7325	54.2878	-1.15988	-0.213979	0.0225192	0.346639	8	122568015	122573554	1	protein_coding	chromatin licensing and DNA replication factor 1 [Source:MGI Symbol;Acc:MGI:1914427]	ENSMUST00000006760,ENSMUST00000212053,ENSMUST00000212201,ENSMUST00000212821,ENSMUST00000212967	48.0844	1030	41.1342	1118	50.1902	1544	47.5213	1248	51.0107	1416	56.8977	600	56.596	1403	52.6466	1366
ENSMUSG00000030247	Kcnj8	2.28766	2.87731	1.69802	1.66325	0.734004	0.0225932	0.347172	6	142564837	142571614	-1	protein_coding	potassium inwardly-rectifying channel, subfamily J, member 8 [Source:MGI Symbol;Acc:MGI:1100508]	ENSMUST00000032374,ENSMUST00000203945	2.98777	64	4.37833	119	1.82037	56	2.32276	61	1.33291	37	1.23278	13	2.29934	57	1.92703	50
ENSMUSG00000025969	Nrp2	66.5681	71.4318	61.7043	1.15681	0.210153	0.0226014	0.347172	1	62703285	62818695	1	protein_coding	neuropilin 2 [Source:MGI Symbol;Acc:MGI:1100492]	ENSMUST00000027112,ENSMUST00000063594,ENSMUST00000075144,ENSMUST00000102822,ENSMUST00000114155,ENSMUST00000114157,ENSMUST00000126344	72.5001	1553	66.006	1794	77.6908	2390	69.5304	1826	63.4391	1761	60.0271	633	55.7892	1383	67.5618	1753
ENSMUSG00000000552	Zfp385a	32.5989	29.6499	35.548	-1.19399	-0.255792	0.0226603	0.347605	15	103313895	103340093	-1	protein_coding	zinc finger protein 385A [Source:MGI Symbol;Acc:MGI:1352495]	ENSMUST00000168828,ENSMUST00000229373,ENSMUST00000229551	29.5042	632	25.6445	697	33.0267	1016	30.4243	799	30.7289	853	39.5439	417	38.0803	944	33.8387	878
ENSMUSG00000024181	Mrpl28	51.7684	47.9619	55.5748	-1.15431	-0.207037	0.0226904	0.347605	17	26123500	26126613	1	protein_coding	mitochondrial ribosomal protein L28 [Source:MGI Symbol;Acc:MGI:1915861]	ENSMUST00000025014,ENSMUST00000123132,ENSMUST00000127647,ENSMUST00000236040,ENSMUST00000236166,ENSMUST00000237950	49.625	1063	47.1682	1282	48.1423	1481	46.9121	1232	55.0094	1527	63.0617	665	53.0461	1315	51.182	1328
ENSMUSG00000036111	Lmo1	1.64551	2.03357	1.25745	1.61975	0.695773	0.0227009	0.347605	7	109138572	109175207	-1	protein_coding	LIM domain only 1 [Source:MGI Symbol;Acc:MGI:102812]	ENSMUST00000036992,ENSMUST00000207178,ENSMUST00000208136	2.52093	54	1.43491	39	2.50301	77	1.67543	44	1.36893	38	1.32761	14	1.3312	33	1.00206	26
ENSMUSG00000096740	Lbhd1	9.73941	11.3111	8.16775	1.37187	0.456145	0.0227975	0.348621	19	8883732	8892627	1	protein_coding	LBH domain containing 1 [Source:MGI Symbol;Acc:MGI:5516029]	ENSMUST00000187504,ENSMUST00000189165,ENSMUST00000190530	13.3049	285	10.6331	289	8.32169	256	12.9846	341	11.0955	308	6.82773	72	6.61564	164	8.13208	211
ENSMUSG00000066551	Hmgb1	397.095	434.904	359.286	1.20998	0.274977	0.022815	0.348621	5	149046702	149184489	-1	protein_coding	high mobility group box 1 [Source:MGI Symbol;Acc:MGI:96113]	ENSMUST00000085546,ENSMUST00000093196,ENSMUST00000110505,ENSMUST00000123645,ENSMUST00000125605,ENSMUST00000133667,ENSMUST00000138553,ENSMUST00000139443,ENSMUST00000155086,ENSMUST00000202133	469.08	10048	467.451	12705	371.128	11417	431.957	11344	376.888	10462	317.015	3343	307.385	7620	435.857	11309
ENSMUSG00000048763	Hoxb3	9.14221	11.0552	7.22923	1.51285	0.597264	0.0228917	0.349395	11	96323326	96347930	1	protein_coding	homeobox B3 [Source:MGI Symbol;Acc:MGI:96184]	ENSMUST00000055334,ENSMUST00000093944,ENSMUST00000123091,ENSMUST00000143462	18.1133	388	8.86703	241	10.2721	316	6.96827	183	8.06949	224	5.02597	53	6.49462	161	9.32685	242
ENSMUSG00000030098	Grip2	17.1871	14.6444	19.7299	-1.34513	-0.427745	0.0229481	0.349395	6	91761509	91827250	-1	protein_coding	glutamate receptor interacting protein 2 [Source:MGI Symbol;Acc:MGI:2681173]	ENSMUST00000159684,ENSMUST00000161545,ENSMUST00000161566,ENSMUST00000162293,ENSMUST00000162300,ENSMUST00000205964	17.5531	376	9.19817	250	13.8153	425	18.0109	473	21.3985	594	22.4746	237	20.1696	500	14.8767	386
ENSMUSG00000112640	Gm32687	10.3918	12.3179	8.46575	1.43985	0.52592	0.0229556	0.349395	10	81863934	81881081	1	protein_coding	predicted gene, 32687 [Source:MGI Symbol;Acc:MGI:5591846]	ENSMUST00000220314	11.5776	248	17.219	468	8.06164	248	12.4134	326	7.67322	213	5.50012	58	9.35871	232	11.331	294
ENSMUSG00000067780	Pi15	2.53214	3.14828	1.91601	1.62332	0.698948	0.0229744	0.349395	1	17601901	17630939	1	protein_coding	peptidase inhibitor 15 [Source:MGI Symbol;Acc:MGI:1934659]	ENSMUST00000088476	3.59466	77	2.5019	68	2.30797	71	4.18858	110	2.08942	58	1.70693	18	1.16984	29	2.69785	70
ENSMUSG00000071369	Map3k5	31.0497	28.6982	33.4012	-1.16227	-0.216941	0.0229853	0.349395	10	19934472	20142753	1	protein_coding	mitogen-activated protein kinase kinase kinase 5 [Source:MGI Symbol;Acc:MGI:1346876]	ENSMUST00000095806,ENSMUST00000120259,ENSMUST00000129437,ENSMUST00000138994,ENSMUST00000152533,ENSMUST00000156369	29.5042	632	29.1766	793	26.5254	816	29.5866	777	34.2233	950	34.9921	369	33.4413	829	30.9482	803
ENSMUSG00000020088	Sar1a	194.84	208.065	181.615	1.14581	0.196364	0.0230227	0.3496	10	61680299	61693297	1	protein_coding	secretion associated Ras related GTPase 1A [Source:MGI Symbol;Acc:MGI:98230]	ENSMUST00000020285,ENSMUST00000218172,ENSMUST00000218474,ENSMUST00000218741,ENSMUST00000218968,ENSMUST00000219055,ENSMUST00000219174,ENSMUST00000219506,ENSMUST00000220372	194.345	4163	231.573	6294	200.988	6183	205.355	5393	179.978	4996	182.737	1927	177.13	4391	186.614	4842
ENSMUSG00000027397	Slc20a1	88.6407	94.5874	82.694	1.14277	0.192539	0.023179	0.351224	2	129198764	129211616	1	protein_coding	solute carrier family 20, member 1 [Source:MGI Symbol;Acc:MGI:108392]	ENSMUST00000028880,ENSMUST00000110315,ENSMUST00000125714,ENSMUST00000140907,ENSMUST00000141285,ENSMUST00000144025,ENSMUST00000144744,ENSMUST00000148988	97.3359	2085	102.431	2784	87.9954	2707	90.5876	2379	87.9358	2441	80.5103	849	80.3155	1991	82.0146	2128
ENSMUSG00000022102	Dok2	3.83056	3.13847	4.52266	-1.41861	-0.504479	0.0231811	0.351224	14	70766036	70778495	1	protein_coding	docking protein 2 [Source:MGI Symbol;Acc:MGI:1332623]	ENSMUST00000022698,ENSMUST00000164691,ENSMUST00000165654,ENSMUST00000168355,ENSMUST00000169106,ENSMUST00000169599,ENSMUST00000171481,ENSMUST00000171864	3.22119	69	3.09058	84	3.34818	103	2.89393	76	3.31425	92	5.59495	59	4.518	112	4.66342	121
ENSMUSG00000048126	Col6a3	61.6275	70.5448	52.7102	1.33767	0.419727	0.0232225	0.351224	1	90765923	90843971	-1	protein_coding	collagen, type VI, alpha 3 [Source:MGI Symbol;Acc:MGI:88461]	ENSMUST00000056925,ENSMUST00000097653,ENSMUST00000130846,ENSMUST00000136916,ENSMUST00000145750,ENSMUST00000150769,ENSMUST00000187753,ENSMUST00000188587	42.7158	915	85.4326	2322	79.2836	2439	74.7471	1963	41.5362	1153	45.3285	478	68.9398	1709	55.0361	1428
ENSMUSG00000025499	Hras	44.5197	40.7932	48.2461	-1.17887	-0.237399	0.0232258	0.351224	7	141189105	141194005	-1	protein_coding	Harvey rat sarcoma virus oncogene [Source:MGI Symbol;Acc:MGI:96224]	ENSMUST00000026572,ENSMUST00000097957,ENSMUST00000124314,ENSMUST00000124971,ENSMUST00000128993,ENSMUST00000134008,ENSMUST00000168550	44.0229	943	34.3276	933	42.7462	1315	42.0762	1105	45.4629	1262	54.7167	577	47.5197	1178	45.2853	1175
ENSMUSG00000076441	Ass1	21.9175	24.0151	19.8199	1.21821	0.284757	0.0232628	0.35142	2	31470207	31520672	1	protein_coding	argininosuccinate synthetase 1 [Source:MGI Symbol;Acc:MGI:88090]	ENSMUST00000102840,ENSMUST00000126474,ENSMUST00000130195,ENSMUST00000192802	19.5605	419	27.9256	759	23.4048	720	25.1696	661	17.1837	477	21.716	229	19.6452	487	20.7349	538
ENSMUSG00000032860	P2ry2	0.975456	1.22374	0.727169	1.68845	0.755701	0.0233052	0.351696	7	100996568	101012866	-1	protein_coding	purinergic receptor P2Y, G-protein coupled 2 [Source:MGI Symbol;Acc:MGI:105107]	ENSMUST00000037540,ENSMUST00000178340,ENSMUST00000207049,ENSMUST00000207916,ENSMUST00000208258,ENSMUST00000208340	1.21378	26	1.47171	40	1.10522	34	1.10426	29	0.684465	19	0.758637	8	0.887464	22	0.57811	15
ENSMUSG00000004633	Chn2	7.5113	8.54584	6.47676	1.3207	0.4013	0.0233986	0.352266	6	54039554	54301810	1	protein_coding	chimerin 2 [Source:MGI Symbol;Acc:MGI:1917243]	ENSMUST00000046856,ENSMUST00000067741,ENSMUST00000114401,ENSMUST00000114402,ENSMUST00000114403,ENSMUST00000127323,ENSMUST00000133315,ENSMUST00000138930,ENSMUST00000146114,ENSMUST00000203091,ENSMUST00000203941,ENSMUST00000204115,ENSMUST00000204410,ENSMUST00000204746,ENSMUST00000204921	7.32937	157	10.5963	288	8.45172	260	7.80599	205	5.54777	154	6.35358	67	7.26107	180	6.74462	175
ENSMUSG00000034998	Foxn2	21.2754	23.1365	19.4143	1.18688	0.247177	0.0234146	0.352266	17	88440711	88490533	1	protein_coding	forkhead box N2 [Source:MGI Symbol;Acc:MGI:1347478]	ENSMUST00000112238,ENSMUST00000134107,ENSMUST00000141052,ENSMUST00000155640	25.2093	540	22.9954	625	22.332	687	22.0091	578	21.6867	602	18.4918	195	17.6686	438	19.8099	514
ENSMUSG00000030835	Nomo1	137.155	126.491	147.819	-1.16769	-0.223651	0.0234153	0.352266	7	46033698	46084212	1	protein_coding	nodal modulator 1 [Source:MGI Symbol;Acc:MGI:2385850]	ENSMUST00000033121,ENSMUST00000182305,ENSMUST00000182531,ENSMUST00000182564,ENSMUST00000182842	118.157	2531	112.99	3071	130.807	4024	144.011	3782	157.607	4375	158.176	1668	142.72	3538	132.773	3445
ENSMUSG00000027660	Skil	139.874	152.191	127.556	1.19205	0.253447	0.0234407	0.352286	3	31095058	31122577	1	protein_coding	SKI-like [Source:MGI Symbol;Acc:MGI:106203]	ENSMUST00000029194,ENSMUST00000117728,ENSMUST00000118204,ENSMUST00000118470,ENSMUST00000123532,ENSMUST00000144756	128.147	2745	183.559	4989	151.221	4652	145.839	3830	132.714	3684	111.994	1181	122.954	3048	142.562	3699
ENSMUSG00000092470	Gm20518	1.3073	0.995857	1.61874	-1.64122	-0.714766	0.0234651	0.352291	16	17835277	17891671	-1	protein_coding	predicted gene 20518 [Source:MGI Symbol;Acc:MGI:5141983]	ENSMUST00000150068	0.980362	21	0.625475	17	1.23525	38	1.14234	30	1.80122	50	1.32761	14	1.57323	39	1.77287	46
ENSMUSG00000029086	Prom1	28.3199	30.9043	25.7355	1.19244	0.253921	0.0235463	0.353146	5	43993620	44102032	-1	protein_coding	prominin 1 [Source:MGI Symbol;Acc:MGI:1100886]	ENSMUST00000030973,ENSMUST00000074113,ENSMUST00000087441,ENSMUST00000087442,ENSMUST00000165909,ENSMUST00000171543,ENSMUST00000177946,ENSMUST00000179059,ENSMUST00000195942,ENSMUST00000196178,ENSMUST00000196378,ENSMUST00000196852,ENSMUST00000196853,ENSMUST00000197706,ENSMUST00000197749,ENSMUST00000197750,ENSMUST00000198218,ENSMUST00000198347,ENSMUST00000199739	34.2193	733	31.7889	864	27.5656	848	30.0435	789	29.1438	809	22.0953	233	24.6473	611	27.0556	702
ENSMUSG00000021986	Amer2	5.99839	6.81657	5.18021	1.32251	0.403278	0.0236174	0.353849	14	60373259	60388197	1	protein_coding	APC membrane recruitment 2 [Source:MGI Symbol;Acc:MGI:1919375]	ENSMUST00000022561,ENSMUST00000224957,ENSMUST00000225247,ENSMUST00000239079	7.14263	153	7.5057	204	5.9162	182	6.70173	176	4.50306	125	5.59495	59	5.72818	142	4.89467	127
ENSMUSG00000030218	Mgp	33.8283	40.1805	27.4761	1.4624	0.548339	0.0236624	0.354093	6	136872435	136875823	-1	protein_coding	matrix Gla protein [Source:MGI Symbol;Acc:MGI:96976]	ENSMUST00000032342,ENSMUST00000203103	20.3075	435	59.089	1606	41.1534	1266	40.1723	1055	18.1203	503	25.3195	267	34.1674	847	32.2971	838
ENSMUSG00000030306	Tmtc1	6.45448	5.33021	7.57876	-1.43181	-0.517836	0.0236821	0.354093	6	148232430	148444389	-1	protein_coding	transmembrane and tetratricopeptide repeat containing 1 [Source:MGI Symbol;Acc:MGI:3039590]	ENSMUST00000060095,ENSMUST00000100772,ENSMUST00000140797,ENSMUST00000203991	8.02963	172	4.12078	112	4.25837	131	4.91206	129	8.03346	223	7.11222	75	9.15702	227	6.01235	156
ENSMUSG00000072825	Cep170b	33.1173	30.1434	36.0912	-1.19084	-0.251977	0.0238078	0.355607	12	112720455	112746592	1	protein_coding	centrosomal protein 170B [Source:MGI Symbol;Acc:MGI:2145043]	ENSMUST00000092279,ENSMUST00000101018,ENSMUST00000179041,ENSMUST00000220627,ENSMUST00000220942,ENSMUST00000221125,ENSMUST00000221570,ENSMUST00000221853,ENSMUST00000222532,ENSMUST00000222612,ENSMUST00000222711,ENSMUST00000223104	30.6246	656	30.0596	817	31.3689	965	28.5204	749	31.1972	866	42.0095	443	39.1694	971	31.9888	830
ENSMUSG00000031298	Adgrg2	3.82519	4.69486	2.95553	1.55233	0.634435	0.0238444	0.355791	X	160390690	160498070	1	protein_coding	adhesion G protein-coupled receptor G2 [Source:MGI Symbol;Acc:MGI:2446854]	ENSMUST00000112398,ENSMUST00000112400,ENSMUST00000112401,ENSMUST00000112402,ENSMUST00000112404,ENSMUST00000112405,ENSMUST00000112408,ENSMUST00000123450,ENSMUST00000146805	4.24823	91	6.21796	169	5.03853	155	3.27471	86	3.35028	93	1.6121	17	2.58171	64	4.27802	111
ENSMUSG00000033088	Triobp	84.8054	78.8233	90.7875	-1.14989	-0.201492	0.0239355	0.356785	15	78947724	79005869	1	protein_coding	TRIO and F-actin binding protein [Source:MGI Symbol;Acc:MGI:1349410]	ENSMUST00000109687,ENSMUST00000109688,ENSMUST00000109689,ENSMUST00000109690,ENSMUST00000129922,ENSMUST00000130663,ENSMUST00000137934,ENSMUST00000140228,ENSMUST00000144151,ENSMUST00000229270,ENSMUST00000229535,ENSMUST00000229943	84.4045	1808	70.6419	1920	79.6737	2451	80.573	2116	87.2873	2423	99.5711	1050	91.7719	2275	84.5197	2193
ENSMUSG00000070880	Gad1	1.5374	1.92766	1.14714	1.64966	0.722171	0.0239937	0.357289	2	70553072	70602014	1	protein_coding	glutamate decarboxylase 1 [Source:MGI Symbol;Acc:MGI:95632]	ENSMUST00000094934,ENSMUST00000123330,ENSMUST00000130604,ENSMUST00000130618,ENSMUST00000130998,ENSMUST00000140478,ENSMUST00000148210,ENSMUST00000155979	1.91404	41	2.64907	72	1.85288	57	1.29465	34	1.54905	43	0.948296	10	1.08916	27	1.00206	26
ENSMUSG00000078517	Emc1	89.0517	83.1805	94.923	-1.14058	-0.189773	0.0240394	0.357555	4	139352587	139378730	1	protein_coding	ER membrane protein complex subunit 1 [Source:MGI Symbol;Acc:MGI:2443696]	ENSMUST00000042096,ENSMUST00000082262,ENSMUST00000144335,ENSMUST00000155700,ENSMUST00000179784	82.4904	1767	74.8731	2035	87.7029	2698	87.6556	2302	97.05	2694	96.9158	1022	92.4576	2292	93.2685	2420
ENSMUSG00000059714	Flot1	51.0593	47.1083	55.0102	-1.16409	-0.219202	0.0240802	0.357555	17	35823230	35832791	1	protein_coding	flotillin 1 [Source:MGI Symbol;Acc:MGI:1100500]	ENSMUST00000001569,ENSMUST00000172846,ENSMUST00000173147,ENSMUST00000173273,ENSMUST00000173337,ENSMUST00000173381,ENSMUST00000173493,ENSMUST00000173628,ENSMUST00000174080,ENSMUST00000174227,ENSMUST00000174297	47.3375	1014	49.3022	1340	48.7274	1499	43.0662	1131	49.5337	1375	60.7858	641	58.6936	1455	51.0279	1324
ENSMUSG00000097121	D130020L05Rik	2.1028	1.63688	2.56871	-1.52494	-0.608753	0.024085	0.357555	12	101082451	101088927	1	lncRNA	RIKEN cDNA D130020L05 gene [Source:MGI Symbol;Acc:MGI:2450270]	ENSMUST00000180800,ENSMUST00000220889,ENSMUST00000221044,ENSMUST00000221614,ENSMUST00000222895	1.26046	27	1.65567	45	1.91789	59	1.71351	45	1.9093	53	3.31904	35	2.54137	63	2.50514	65
ENSMUSG00000048915	Efna5	60.4224	65.0558	55.7889	1.16187	0.216444	0.0241706	0.358258	17	62604184	62881317	-1	protein_coding	ephrin A5 [Source:MGI Symbol;Acc:MGI:107444]	ENSMUST00000076840,ENSMUST00000078839	62.323	1335	70.5683	1918	63.3229	1948	64.0091	1681	55.3696	1537	47.6044	502	59.9038	1485	60.2776	1564
ENSMUSG00000062300	Nectin2	96.7908	90.0261	103.555	-1.14891	-0.200262	0.0241981	0.358258	7	19716644	19750483	-1	protein_coding	nectin cell adhesion molecule 2 [Source:MGI Symbol;Acc:MGI:97822]	ENSMUST00000075447,ENSMUST00000108450,ENSMUST00000207271	93.5078	2003	79.6929	2166	93.8791	2888	93.0246	2443	103.39	2870	111.14	1172	105.729	2621	93.9622	2438
ENSMUSG00000027429	Sec23b	58.5541	62.9589	54.1493	1.1644	0.219581	0.024206	0.358258	2	144556229	144590749	1	protein_coding	SEC23 homolog B, COPII coat complex component [Source:MGI Symbol;Acc:MGI:1350925]	ENSMUST00000028916,ENSMUST00000128210,ENSMUST00000143573,ENSMUST00000143921,ENSMUST00000146487,ENSMUST00000149697,ENSMUST00000155258,ENSMUST00000155876	56.1607	1203	72.7023	1976	63.8755	1965	59.0971	1552	54.2529	1506	56.0443	591	55.4262	1374	50.8737	1320
ENSMUSG00000030782	Tgfb1i1	165.391	152.843	177.938	-1.16277	-0.217567	0.0242635	0.358746	7	128246812	128255699	1	protein_coding	transforming growth factor beta 1 induced transcript 1 [Source:MGI Symbol;Acc:MGI:102784]	ENSMUST00000070656,ENSMUST00000163553,ENSMUST00000163609,ENSMUST00000164710,ENSMUST00000165667,ENSMUST00000166755,ENSMUST00000167965,ENSMUST00000168825,ENSMUST00000169919,ENSMUST00000170115,ENSMUST00000171888,ENSMUST00000205654,ENSMUST00000206691	149.809	3209	135.434	3681	168.222	5175	157.909	4147	169.603	4708	200.09	2110	179.994	4462	162.064	4205
ENSMUSG00000020758	Itgb4	14.4459	16.5864	12.3054	1.35923	0.442787	0.0243132	0.358952	11	115974709	116008412	1	protein_coding	integrin beta 4 [Source:MGI Symbol;Acc:MGI:96613]	ENSMUST00000021107,ENSMUST00000068981,ENSMUST00000106458,ENSMUST00000106460,ENSMUST00000106461,ENSMUST00000127523,ENSMUST00000130286,ENSMUST00000150129,ENSMUST00000151691,ENSMUST00000169928	11.4376	245	23.1058	628	17.066	525	14.7362	387	9.40239	261	15.1727	160	13.3926	332	11.2539	292
ENSMUSG00000042505	Sdhaf3	7.66165	8.74307	6.58023	1.30698	0.386236	0.0243265	0.358952	6	6956004	7042979	1	protein_coding	succinate dehydrogenase complex assembly factor 3 [Source:MGI Symbol;Acc:MGI:1913288]	ENSMUST00000040826,ENSMUST00000123848	8.77657	188	9.71326	264	8.02913	247	8.45332	222	7.96141	221	4.93114	52	6.41395	159	7.0144	182
ENSMUSG00000030432	Rpl28	317.679	282.214	353.144	-1.25038	-0.322364	0.024383	0.359421	7	4792874	4795066	1	protein_coding	ribosomal protein L28 [Source:MGI Symbol;Acc:MGI:101839]	ENSMUST00000032597,ENSMUST00000078432,ENSMUST00000126794,ENSMUST00000129888,ENSMUST00000206617	289.16	6194	260.602	7083	307.903	9472	271.192	7122	262.186	7278	480.501	5067	351.234	8707	318.654	8268
ENSMUSG00000036832	Lpar3	34.2992	31.694	36.9043	-1.16806	-0.22412	0.0244819	0.360482	3	146220963	146286186	1	protein_coding	lysophosphatidic acid receptor 3 [Source:MGI Symbol;Acc:MGI:1929469]	ENSMUST00000039164	32.632	699	33.5181	911	29.516	908	31.1097	817	41.5362	1153	34.4231	363	36.5474	906	35.1106	911
ENSMUSG00000054477	Kcnn2	7.41523	6.42491	8.40555	-1.31697	-0.397221	0.0245043	0.360482	18	45268860	45686024	1	protein_coding	potassium intermediate/small conductance calcium-activated channel, subfamily N, member 2 [Source:MGI Symbol;Acc:MGI:2153182]	ENSMUST00000066890,ENSMUST00000167895,ENSMUST00000169783,ENSMUST00000183623,ENSMUST00000183850,ENSMUST00000183897,ENSMUST00000184101,ENSMUST00000211323,ENSMUST00000235217,ENSMUST00000236405	7.60947	163	4.96701	135	6.07874	187	7.04443	185	9.40239	261	7.77603	82	8.35023	207	8.09354	210
ENSMUSG00000067924	Rtl8b	72.1163	65.609	78.6235	-1.19402	-0.255826	0.0246519	0.361202	X	53669177	53670408	-1	protein_coding	retrotransposon Gag like 8B [Source:MGI Symbol;Acc:MGI:3576504]	ENSMUST00000088778	66.8513	1432	61.039	1659	68.5565	2109	65.9892	1733	67.9782	1887	98.3383	1037	81.0013	2008	67.1764	1743
[truncated: 13,614 more rows]

## Sheet: Sheet S2. DEG
DEG of E11.5 Mib1VF/+ Gata6+/STOP OFTs
[truncated: 104 more rows]

## Sheet: Sheet S3. IPA data
IPA for E11.5 Mib1VF/+ Gata6+/STOP OFTs
Categories	Functions	Diseases or Functions Annotation	p-value	B-H p-value	Predicted Activation State	Activation z-score	Flags	Molecules
[truncated: 500 more rows]

## Sheet: Sheet S4. GSEA data
GSEA for E11.5 Mib1VF/+ Gata6+/STOP OFTs
GSEA_report_for_Mut_Mib1VFGata6STOP
[truncated: 53 more rows]
